# Supplementary material for: The Ca2+ permeation mechanism of the ryanodine receptor revealed by a multi-site ion model
Source: Nat Commun. 2020 Feb 17;11:922. doi: 10.1038/s41467-020-14573-w (PMC7026163; doi:10.1038/s41467-020-14573-w)
Supplement: Supplementary file 7 — Source Data [file 41467_2020_14573_MOESM7_ESM.xlsx]

## Sheet: Figure 1
		Data for Figure 1 is presented in Supplementary Table S1

## Sheet: Figure 2b
	K+		average n_pass	170.333
	Trajectory 1			Trajectory 2			Trajectory 3
	time (ns)	n_pass		time (ns)	n_pass		time (ns)	n_pass
	0	0		0	0		0	0
	2.76	1		3.92	1		3.2	1
	4.08	2		5.56	2		4.64	2
	5.4	3		8.64	3		5.52	3
	6.2	4		12.32	4		10.36	4
	9.48	5		16.64	5		11.52	5
	11.2	6		17.24	6		12.4	6
	14.72	7		18.6	7		16	7
	14.76	8		19.76	8		17.24	8
	16.12	9		20.48	9		20.4	9
	16.24	10		22.68	10		20.64	10
	17.44	11		23.32	11		22.04	11
	18	12		24.88	12		25.96	12
	20.2	13		27.8	13		27.48	13
	22.2	14		28.4	14		28.92	14
	27.84	15		29.92	15		31.96	15
	28.44	16		35.08	16		33.52	16
	30.04	17		39.16	17		34.48	17
	30.92	18		40.64	18		39.36	18
	32.84	19		41.44	19		41.48	19
	36.52	20		41.64	20		42.6	20
	37.68	21		43.72	21		43.2	21
	38.64	22		47.84	22		44.68	22
	43.92	23		49.12	23		49.08	23
	45.48	24		49.24	24		50.28	24
	46.92	25		51.32	25		51.32	25
	49.4	26		56.28	26		53.08	26
	51.04	27		60.92	27		53.72	27
	52.88	28		61.84	28		56.88	28
	53.48	29		64.16	29		58.28	29
	54.4	30		64.6	30		61.04	30
	55.6	31		65.8	31		62.6	31
	57.8	32		67	32		63.16	32
	58.6	33		69.12	33		65.8	33
	58.76	34		69.68	34		66.52	34
	60.32	35		70.2	35		66.64	35
	62.56	36		72.76	36		67.24	36
	62.8	37		74	37		70.2	37
	63.68	38		75.48	38		70.92	38
	66.24	39		80.92	39		71.6	39
	66.6	40		81.52	40		72.32	40
	69.24	41		83.36	41		73.84	41
	70.24	42		83.68	42		74.36	42
	70.36	43		85	43		75.4	43
	76.32	44		86.52	44		77.04	44
	77.76	45		87.92	45		80.04	45
	78.48	46		89.12	46		83.52	46
	80.2	47		89.8	47		84.52	47
	83.24	48		91.12	48		88.88	48
	86.24	49		91.48	49		89.92	49
	87.84	50		92.68	50		89.96	50
	89.96	51		93.16	51		90.88	51
	90.12	52		93.24	52		93.6	52
	94.16	53		94.4	53		97.64	53
	97.72	54		94.76	54		98.68	54
	100.36	55		95.44	55		100.76	55
	102.48	56		97.8	56		103.08	56
	105.28	57		98.68	57		105.44	57
	106.96	58		101.56	58		106.08	58
	108.2	59		103.2	59		107.48	59
	108.84	60		104.64	60		109.48	60
	110	61		106.4	61		111.48	61
	111.76	62		106.72	62		113.28	62
	114.6	63		112.32	63		114.32	63
	114.76	64		112.96	64		115.92	64
	115.16	65		114.92	65		117.56	65
	116.28	66		114.96	66		119.92	66
	120.44	67		116.28	67		121.28	67
	121.84	68		116.8	68		122	68
	122	69		117.56	69		124.64	69
	123.52	70		118.6	70		125.16	70
	125.16	71		119.32	71		126.96	71
	126.08	72		125.6	72		128.76	72
	127.64	73		127.56	73		130.36	73
	128.28	74		130.8	74		132.24	74
	132.08	75		131.44	75		135.84	75
	133	76		134.28	76		136.16	76
	134	77		134.84	77		137.36	77
	135.64	78		136.36	78		137.88	78
	136.24	79		138.96	79		138.32	79
	139.12	80		140.64	80		139	80
	141.44	81		143	81		141.64	81
	142.04	82		144.36	82		142.08	82
	143.04	83		144.76	83		145.44	83
	143.68	84		145.44	84		146.56	84
	149.24	85		147.96	85		149.32	85
	151.2	86		149.28	86		150.76	86
	153.44	87		150.08	87		152.52	87
	154.92	88		150.64	88		152.92	88
	157.8	89		151.88	89		156.12	89
	162.84	90		153.88	90		157.56	90
	164.96	91		154.28	91		158.8	91
	166.08	92		154.52	92		159.68	92
	167.8	93		156.24	93		160.92	93
	174.48	94		157	94		162.32	94
	180.24	95		157.76	95		163.16	95
	182.56	96		161.2	96		167.2	96
	186.6	97		162.16	97		169.12	97
	187.4	98		162.92	98		171.52	98
	192.56	99		163.92	99		172.12	99
	193.12	100		164.92	100		173.28	100
	193.56	101		165.56	101		177.52	101
	194.76	102		170.92	102		179.84	102
	195.4	103		174.2	103		181	103
	196.6	104		175.64	104		181.8	104
	198.28	105		175.92	105		183.48	105
	198.64	106		179.8	106		187.8	106
	198.92	107		179.84	107		188.6	107
	203.24	108		181.64	108		189.04	108
	204.76	109		184	109		190.4	109
	205.76	110		185.28	110		191.56	110
	207.96	111		190.84	111		193.28	111
	209.64	112		191.36	112		195.16	112
	213.52	113		192.48	113		197.32	113
	215.52	114		193.76	114		199.72	114
	217.2	115		196	115		201.44	115
	218.96	116		199.48	116		202.8	116
	221.76	117		203.24	117		208.84	117
	223.32	118		209.04	118		210.56	118
	225.28	119		212.16	119		211.92	119
	226.12	120		213.16	120		213.6	120
	228.2	121		213.64	121		216.44	121
	229.2	122		215.16	122		217.04	122
	232.4	123		216.04	123		217.4	123
	232.92	124		217.68	124		220.12	124
	234.56	125		219.04	125		222.28	125
	236.44	126		219.4	126		223.92	126
	237.16	127		222.16	127		225.52	127
	240	128		228.32	128		226.48	128
	240.84	129		231.08	129		226.72	129
	241.48	130		231.56	130		231.56	130
	244.12	131		232.56	131		234.28	131
	247.52	132		234.12	132		234.32	132
	249.56	133		234.48	133		235.24	133
	250.08	134		239	134		236.64	134
	252.4	135		240.76	135		237	135
	253.28	136		241.36	136		239.24	136
	255.72	137		241.52	137		240.36	137
	256.84	138		243.6	138		241.52	138
	257.2	139		245.96	139		241.72	139
	258.68	140		246.24	140		245.6	140
	259.96	141		248.08	141		247.08	141
	261.96	142		249.44	142		248.24	142
	263.24	143		250.28	143		250.4	143
	265.56	144		253.04	144		252.72	144
	266.84	145		258.24	145		253.68	145
	268.2	146		259.24	146		255.04	146
	269.84	147		259.44	147		255.16	147
	269.92	148		262.36	148		255.76	148
	273	149		263.36	149		256.36	149
	273.88	150		265.12	150		257.64	150
	274.92	151		265.64	151		258.2	151
	277.64	152		266	152		262	152
	278.8	153		266.76	153		264.84	153
	282.48	154		267.8	154		265.56	154
	283.56	155		269.32	155		266.2	155
	284.84	156		271.88	156		267.4	156
	285.8	157		272.68	157		267.4	157
	286.4	158		274.64	158		270.44	158
	287.48	159		275.8	159		272.16	159
	288.88	160		279.8	160		273.48	160
	290.16	161		281.12	161		275.84	161
	292.04	162		283.84	162		276.48	162
				284.92	163		277.2	163
				285.6	164		279.04	164
				286.16	165		280.88	165
				287.92	166		284.08	166
				288.96	167		285.44	167
				290.96	168		285.52	168
				291.6	169		287.28	169
				292.08	170		288.68	170
				294.36	171		290.64	171
				295.24	172		291.68	172
				298.84	173		292.92	173
							294.08	174
							297.16	175
							299.72	176

## Sheet: Figure 2c
										Multisite Ca++		average n_pass	22
										Trajectory 1			Trajectory 2			Trajectory 3			Trajectory 4			Trajectory 5			Trajectory 6
										time (ns)	n_pass		time (ns)	n_pass		time (ns)	n_pass		time (ns)	n_pass		time (ns)	n_pass		time (ns)	n_pass
										0	0		0	0		0	0		0	0		0	0		0	0
										12.44	1		13.92	1		12.32	1		24.4	1		11.12	1		27.24	1
										26.96	2		36.68	2		18.88	2		102.52	2		31.96	2		56.04	2
										52.96	3		42.64	3		27.52	3		126.32	3		43.48	3		91.32	3
										83.36	4		80.8	4		36.16	4		142.92	4		49.4	4		99.92	4
										87.28	5		119.56	5		50	5		180.08	5		123.6	5		110.08	5
										146.8	6		183.12	6		63.96	6		189.4	6		141.04	6		230.4	6
										171.84	7		188.12	7		71.8	7		201.72	7		170.52	7		243.96	7
										186.96	8		191.76	8		81.96	8		207.36	8		210.8	8		250.76	8
										201.48	9		203.08	9		105.84	9		258.96	9		215.16	9		260.6	9
										201.64	10		214.72	10		119.8	10		292.36	10		237.76	10		271.28	10
										215.92	11		237.52	11		124.08	11		341.52	11		243.24	11		274.6	11
										290.28	12		272.08	12		140.12	12		382.56	12		258.56	12		289.92	12
										370.6	13		287.24	13		166.44	13		394.72	13		296.48	13		294.4	13
										375.28	14		292.44	14		183.52	14		426.68	14		313.8	14		301	14
										416.36	15		302.2	15		206.88	15		434.8	15		337.4	15		306.16	15
													317.08	16		214.08	16		466.64	16		358.28	16		318.08	16
													329.16	17		223.44	17		479.56	17		361.16	17		326.6	17
													333.4	18		251.84	18		489.8	18		392.44	18		357.28	18
													347.96	19		303.28	19					398.64	19		387.32	19
													397.96	20		374.32	20					405.6	20		393.84	20
													418.84	21		414.32	21					474.2	21		401.48	21
													424.24	22		419.4	22					480.84	22		411.4	22
													437.6	23		430.08	23								454.16	23
													476.72	24		447.76	24								470.64	24
																467.56	25								482	25
																480.12	26								492.36	26
																492.76	27

## Sheet: Figure 3a
		Ca++ density map in Fig. 3a
		Row range from bottom to top corresponds to z range from 30 to 80 angstrom
		Column range from left to right corresponds to R range from 0 to 15 angstrom
		8.15865e-07	8.15865e-07	6.67526e-07	6.67526e-07	6.35739e-07	7.04611e-07	5.89985e-07	5.84798e-07	6.27969e-07	6.2826e-07	6.48008e-07	7.39929e-07	8.81973e-07	1.24011e-06	1.56443e-06	2.2788e-06	2.79212e-06	3.14321e-06	2.91168e-06	2.60796e-06	2.6701e-06	2.67734e-06	2.50452e-06	2.33387e-06	2.39315e-06	2.29926e-06	2.18727e-06	2.33214e-06	2.62088e-06	3.48402e-06
		4.45017e-07	4.45017e-07	7.16972e-07	5.34021e-07	5.29782e-07	5.15066e-07	5.15815e-07	4.56428e-07	4.82102e-07	5.25731e-07	5.64079e-07	7.59355e-07	8.93259e-07	1.12144e-06	1.38862e-06	1.9527e-06	2.43444e-06	2.50491e-06	2.48998e-06	2.43456e-06	2.59593e-06	2.36348e-06	1.95601e-06	1.88885e-06	1.70984e-06	1.39636e-06	1.45358e-06	1.50718e-06	1.72613e-06	2.34545e-06
		4.82102e-07	4.82102e-07	7.7878e-07	6.0819e-07	4.71506e-07	4.6562e-07	4.2816e-07	4.39312e-07	5.06825e-07	4.75558e-07	5.2309e-07	7.02845e-07	8.62624e-07	9.95355e-07	1.26363e-06	1.92841e-06	2.32318e-06	2.49816e-06	2.46985e-06	2.64003e-06	2.79182e-06	2.38157e-06	1.91806e-06	1.36966e-06	9.61837e-07	8.08297e-07	8.82036e-07	8.62746e-07	9.51393e-07	1.32529e-06
		6.67526e-07	6.67526e-07	7.66419e-07	5.78522e-07	5.08591e-07	3.83209e-07	4.14675e-07	4.13638e-07	4.59851e-07	5.58453e-07	6.03115e-07	7.01079e-07	7.99741e-07	9.86455e-07	1.20045e-06	1.89516e-06	2.87826e-06	3.114e-06	3.10664e-06	3.31558e-06	3.44223e-06	2.76236e-06	1.931e-06	9.74093e-07	5.21554e-07	4.1096e-07	4.69013e-07	4.76504e-07	4.76034e-07	6.57767e-07
		2.59593e-07	2.59593e-07	4.6974e-07	3.78265e-07	4.29124e-07	4.24415e-07	4.18046e-07	4.25048e-07	4.40073e-07	5.43183e-07	6.53863e-07	6.53398e-07	8.06191e-07	9.89422e-07	1.34741e-06	2.29798e-06	3.91065e-06	4.9098e-06	4.65361e-06	4.6817e-06	4.33702e-06	3.15221e-06	1.7197e-06	6.15607e-07	3.12459e-07	2.77001e-07	3.06858e-07	2.37902e-07	2.09023e-07	2.16653e-07
		7.41695e-07	7.41695e-07	4.32656e-07	3.93099e-07	3.76145e-07	3.9145e-07	4.21418e-07	4.0508e-07	5.36493e-07	5.95538e-07	6.34345e-07	7.80546e-07	1.10609e-06	1.31725e-06	1.56992e-06	2.66115e-06	5.22177e-06	7.67205e-06	7.20398e-06	6.8236e-06	5.11199e-06	2.94146e-06	1.26692e-06	3.92274e-07	1.9647e-07	1.59692e-07	1.29433e-07	9.09626e-08	7.21467e-08	6.31092e-08
		4.07932e-07	4.07932e-07	5.31548e-07	4.15349e-07	2.80785e-07	3.00799e-07	4.68617e-07	4.42165e-07	5.19187e-07	6.588e-07	7.98298e-07	1.0578e-06	1.74621e-06	2.2414e-06	2.47369e-06	3.58443e-06	7.5617e-06	1.22054e-05	1.21235e-05	1.01733e-05	5.69584e-06	2.57603e-06	9.31431e-07	3.25522e-07	1.00997e-07	5.75192e-08	3.99934e-08	2.65891e-08	2.02281e-08	7.80732e-09
		4.82102e-07	4.82102e-07	4.20294e-07	2.44759e-07	2.96678e-07	3.8733e-07	4.55131e-07	4.96365e-07	6.20552e-07	8.39861e-07	1.20038e-06	1.89132e-06	2.91035e-06	3.57645e-06	3.87467e-06	5.33509e-06	1.13288e-05	2.06315e-05	2.09921e-05	1.56748e-05	6.93675e-06	2.63754e-06	1.22035e-06	4.1947e-07	7.49586e-08	1.21093e-08	8.72583e-09	2.79885e-09	1.34854e-09	6.5061e-10
		5.56272e-07	5.56272e-07	4.32656e-07	3.26346e-07	3.33763e-07	4.6974e-07	5.59643e-07	5.90504e-07	7.93614e-07	1.19544e-06	2.09041e-06	3.68552e-06	5.67558e-06	6.07448e-06	6.19728e-06	8.00775e-06	1.73497e-05	3.38281e-05	3.42907e-05	2.34977e-05	9.44901e-06	4.16797e-06	1.97498e-06	5.60392e-07	7.41695e-08	9.08198e-09	1.4543e-09	0	0	0
		5.56272e-07	5.56272e-07	4.32656e-07	4.07932e-07	3.97337e-07	4.6562e-07	4.88845e-07	7.84485e-07	1.22627e-06	2.34943e-06	4.18668e-06	6.94721e-06	9.65978e-06	1.02324e-05	9.08851e-06	1.11216e-05	2.52607e-05	5.04769e-05	5.28808e-05	3.55753e-05	1.46066e-05	6.8046e-06	2.72444e-06	7.6477e-07	1.08098e-07	2.2705e-09	0	0	0	0
		2.22509e-07	2.22509e-07	1.23616e-07	2.96678e-07	4.34422e-07	5.60392e-07	6.70897e-07	1.22094e-06	2.40804e-06	4.44145e-06	7.66679e-06	1.15846e-05	1.50999e-05	1.52255e-05	1.30401e-05	1.55858e-05	3.51863e-05	6.91608e-05	7.39629e-05	4.79105e-05	2.18848e-05	9.94505e-06	2.81068e-06	7.01314e-07	8.52161e-08	3.78416e-09	0	0	0	0
		4.07932e-07	4.07932e-07	3.0904e-07	5.26604e-07	6.83419e-07	7.37575e-07	1.31482e-06	2.59023e-06	4.99161e-06	8.51204e-06	1.22731e-05	1.7225e-05	2.0674e-05	2.01074e-05	1.63063e-05	1.93224e-05	4.62495e-05	9.0198e-05	9.4599e-05	5.37058e-05	2.93844e-05	1.35902e-05	2.79947e-06	4.58203e-07	5.99669e-08	7.56832e-10	0	0	0	0
		4.82102e-07	4.82102e-07	3.58486e-07	6.74943e-07	9.43013e-07	1.31445e-06	2.73753e-06	5.79093e-06	9.78543e-06	1.44325e-05	1.81911e-05	2.31762e-05	2.69155e-05	2.52799e-05	1.99104e-05	2.17483e-05	5.67146e-05	0.000108139	0.00010002	4.99572e-05	3.15392e-05	1.6566e-05	3.45751e-06	6.222e-07	7.96928e-08	3.02733e-09	0	0	0	0
		4.07932e-07	4.07932e-07	5.68633e-07	8.08448e-07	1.14963e-06	2.23745e-06	5.59306e-06	1.15505e-05	1.76697e-05	2.1651e-05	2.58422e-05	3.02453e-05	3.25121e-05	2.9386e-05	2.14652e-05	2.31128e-05	6.42523e-05	0.000112058	8.2858e-05	3.59452e-05	2.40167e-05	1.68799e-05	5.25396e-06	1.05815e-06	1.00997e-07	6.81149e-09	0	0	0	0
		7.04611e-07	7.04611e-07	7.04611e-07	9.64204e-07	1.68471e-06	4.31832e-06	1.05961e-05	2.0642e-05	2.86418e-05	3.17533e-05	3.64543e-05	3.89178e-05	3.79796e-05	3.12728e-05	2.13388e-05	2.12688e-05	5.66691e-05	8.79179e-05	5.45347e-05	2.20354e-05	1.4735e-05	1.37476e-05	7.54718e-06	1.51388e-06	1.30191e-07	9.08198e-09	0	0	0	0
		5.56272e-07	5.56272e-07	1.11254e-06	1.45372e-06	2.82374e-06	7.97322e-06	1.87312e-05	3.15534e-05	3.91368e-05	4.27762e-05	4.87567e-05	4.64813e-05	3.95598e-05	3.03902e-05	1.98664e-05	1.77994e-05	3.87931e-05	5.22052e-05	3.07623e-05	1.28484e-05	8.56563e-06	9.25853e-06	8.33804e-06	1.7504e-06	1.22301e-07	2.2705e-09	0	0	0	0
		5.93356e-07	5.93356e-07	1.56992e-06	2.45501e-06	5.16538e-06	1.31156e-05	2.80125e-05	4.04452e-05	4.47069e-05	5.2259e-05	5.55627e-05	4.65043e-05	3.47291e-05	2.35711e-05	1.54712e-05	1.3692e-05	2.188e-05	2.51446e-05	1.51867e-05	6.82159e-06	4.46634e-06	5.59799e-06	5.8982e-06	1.93006e-06	1.5544e-07	3.02733e-09	0	0	0	0
		9.64204e-07	9.64204e-07	1.79243e-06	4.35375e-06	8.53479e-06	1.94365e-05	3.55508e-05	4.51208e-05	4.80272e-05	5.53479e-05	5.20787e-05	3.8192e-05	2.55853e-05	1.54807e-05	1.02697e-05	8.77758e-06	1.00667e-05	1.01882e-05	6.15501e-06	2.92168e-06	2.50845e-06	3.43079e-06	2.83655e-06	1.28313e-06	2.02783e-07	6.05466e-09	0	0	0	0
		1.03837e-06	1.03837e-06	2.65774e-06	6.01515e-06	1.23068e-05	2.56997e-05	3.7368e-05	4.33892e-05	4.95477e-05	5.39213e-05	4.03677e-05	2.58304e-05	1.54772e-05	9.59902e-06	6.83184e-06	4.89775e-06	3.96089e-06	3.82647e-06	2.15092e-06	1.11355e-06	1.31508e-06	1.64168e-06	9.27982e-07	3.74968e-07	9.15284e-08	6.05466e-09	0	0	0	0
		1.11254e-06	1.11254e-06	3.91862e-06	8.15865e-06	1.6116e-05	2.75663e-05	3.27897e-05	4.26874e-05	5.41462e-05	4.67901e-05	2.87992e-05	1.79225e-05	1.00838e-05	5.81786e-06	3.79363e-06	2.33378e-06	1.52646e-06	1.38113e-06	7.21564e-07	3.12715e-07	3.87964e-07	3.87129e-07	1.71625e-07	4.61499e-08	1.73588e-08	0	0	0	0	0
		2.07675e-06	2.07675e-06	5.21659e-06	1.13405e-05	1.96231e-05	2.52218e-05	2.77461e-05	4.29812e-05	5.75358e-05	4.20781e-05	2.31038e-05	1.37302e-05	7.05578e-06	3.26346e-06	1.5658e-06	9.39907e-07	5.37131e-07	5.15815e-07	2.63832e-07	7.41695e-08	5.70535e-08	4.70343e-08	1.29365e-08	3.29642e-09	1.57808e-09	0	0	0	0	0
		2.07675e-06	2.07675e-06	7.44168e-06	1.58204e-05	2.4921e-05	2.5708e-05	2.72101e-05	4.3857e-05	5.53107e-05	3.55752e-05	1.92333e-05	1.03255e-05	5.2612e-06	2.13757e-06	8.25479e-07	3.7852e-07	2.41649e-07	1.95538e-07	7.73482e-08	1.40321e-08	7.60713e-09	3.61803e-09	0	0	0	0	0	0	0	0
		3.8939e-06	3.8939e-06	1.02601e-05	2.52547e-05	3.51511e-05	2.86583e-05	2.83125e-05	4.39369e-05	4.72312e-05	2.69432e-05	1.34013e-05	6.80594e-06	3.65204e-06	1.6525e-06	5.15066e-07	2.69824e-07	1.65087e-07	7.52933e-08	3.17869e-08	9.02062e-09	0	0	0	0	0	0	0	0	0	0
		4.96936e-06	4.96936e-06	1.5625e-05	3.93321e-05	5.07002e-05	3.6034e-05	2.76383e-05	3.92785e-05	3.50253e-05	1.7853e-05	7.56529e-06	3.66433e-06	2.3315e-06	1.20006e-06	3.03546e-07	1.29157e-07	6.57956e-08	2.47232e-08	8.47652e-09	2.00458e-09	0	0	0	0	0	0	0	0	0	0
		8.01031e-06	8.01031e-06	2.22879e-05	5.63318e-05	6.77592e-05	4.10199e-05	2.73348e-05	2.94225e-05	2.38331e-05	1.15137e-05	4.12422e-06	1.76947e-06	1.32215e-06	7.98064e-07	2.11521e-07	2.81333e-08	1.79442e-08	7.86647e-09	2.11913e-09	0	0	0	0	0	0	0	0	0	0	0
		1.3128e-05	1.3128e-05	3.14479e-05	7.16255e-05	7.96793e-05	4.65579e-05	3.04331e-05	2.60135e-05	1.81888e-05	8.9178e-06	2.47297e-06	9.60672e-07	6.30441e-07	3.18929e-07	8.10371e-08	3.83636e-09	2.39257e-09	2.24756e-09	1.05956e-09	0	0	0	0	0	0	0	0	0	0	0
		2.82586e-05	2.82586e-05	4.44523e-05	7.84343e-05	8.26619e-05	5.31713e-05	3.98122e-05	2.73629e-05	1.59267e-05	7.3995e-06	1.97525e-06	4.92698e-07	3.27313e-07	1.55756e-07	1.78556e-08	0	0	0	0	0	0	0	0	0	0	0	0	0	0	0
		6.39712e-05	6.39712e-05	6.61345e-05	7.37245e-05	7.07048e-05	5.44816e-05	4.89249e-05	3.38812e-05	1.31626e-05	5.20714e-06	1.9167e-06	3.21401e-07	1.46727e-07	5.34021e-08	5.49404e-09	0	0	0	0	0	0	0	0	0	0	0	0	0	0	0
		0.000139513	0.000139513	9.36885e-05	6.54694e-05	5.33756e-05	5.08721e-05	5.26705e-05	3.44517e-05	9.75082e-06	2.73337e-06	1.40532e-06	2.71955e-07	2.41857e-08	1.48339e-08	5.49404e-09	0	0	0	0	0	0	0	0	0	0	0	0	0	0	0
		0.000254847	0.000254847	0.000128968	5.42995e-05	3.53948e-05	4.12383e-05	4.62413e-05	2.57083e-05	5.80006e-06	1.15181e-06	6.34345e-07	2.38402e-07	1.61238e-08	1.48339e-09	0	0	0	0	0	0	0	0	0	0	0	0	0	0	0	0
		0.000396102	0.000396102	0.000162617	4.57404e-05	2.38243e-05	2.72285e-05	2.81979e-05	1.24177e-05	2.66763e-06	4.27566e-07	1.28821e-07	8.12333e-08	8.06191e-09	0	0	0	0	0	0	0	0	0	0	0	0	0	0	0	0	0
		0.000492968	0.000492968	0.000179255	3.83382e-05	1.592e-05	1.62184e-05	1.16109e-05	4.17632e-06	9.59259e-07	1.00347e-07	2.53738e-08	1.76594e-09	0	0	0	0	0	0	0	0	0	0	0	0	0	0	0	0	0	0
		0.000506096	0.000506096	0.000170442	3.08619e-05	9.84336e-06	7.52821e-06	3.45563e-06	1.14963e-06	3.23874e-07	5.01735e-08	3.90366e-09	0	0	0	0	0	0	0	0	0	0	0	0	0	0	0	0	0	0	0
		0.000412012	0.000412012	0.000143271	2.23102e-05	5.14419e-06	2.49292e-06	1.05523e-06	4.10785e-07	9.14758e-08	6.54437e-09	0	0	0	0	0	0	0	0	0	0	0	0	0	0	0	0	0	0	0	0
		0.000288223	0.000288223	9.55304e-05	1.47301e-05	2.30985e-06	6.42803e-07	2.83193e-07	1.36928e-07	3.46124e-08	0	0	0	0	0	0	0	0	0	0	0	0	0	0	0	0	0	0	0	0	0
		0.000188539	0.000188539	6.50467e-05	9.39728e-06	1.17612e-06	2.14268e-07	8.76549e-08	7.98749e-08	1.97785e-08	0	0	0	0	0	0	0	0	0	0	0	0	0	0	0	0	0	0	0	0	0
		0.000129574	0.000129574	4.61335e-05	6.71234e-06	6.88717e-07	1.40098e-07	3.37134e-08	3.99374e-08	2.47232e-09	0	0	0	0	0	0	0	0	0	0	0	0	0	0	0	0	0	0	0	0	0
		0.00010406	0.00010406	3.7913e-05	6.02998e-06	7.15206e-07	1.64821e-07	2.35994e-08	0	2.47232e-09	0	0	0	0	0	0	0	0	0	0	0	0	0	0	0	0	0	0	0	0	0
		9.579e-05	9.579e-05	3.41427e-05	5.10286e-06	7.36398e-07	2.43111e-07	4.38275e-08	1.42634e-08	1.23616e-08	3.05404e-08	5.85549e-09	0	0	0	0	0	0	0	0	0	0	0	0	0	0	0	0	0	0	0
		9.20073e-05	9.20073e-05	3.08422e-05	4.83585e-06	9.64204e-07	2.92558e-07	1.61824e-07	1.05549e-07	7.41695e-08	5.45364e-08	7.80732e-09	0	0	0	0	0	0	0	0	0	0	0	0	0	0	0	0	0	0	0
		7.28345e-05	7.28345e-05	2.75787e-05	5.34021e-06	1.43041e-06	5.23307e-07	3.47248e-07	3.96522e-07	3.01623e-07	8.28954e-08	7.80732e-09	0	0	0	0	0	0	0	0	0	0	0	0	0	0	0	0	0	0	0
		4.56513e-05	4.56513e-05	2.17317e-05	6.30441e-06	1.65292e-06	7.29334e-07	5.19187e-07	8.67213e-07	6.47747e-07	9.16212e-08	0	0	0	0	0	0	0	0	0	0	0	0	0	0	0	0	0	0	0	0
		2.4958e-05	2.4958e-05	1.2683e-05	5.30312e-06	2.29396e-06	1.14963e-06	8.32722e-07	1.02411e-06	5.85939e-07	9.16212e-08	1.1711e-08	0	0	0	0	0	0	0	0	0	0	0	0	0	0	0	0	0	0	0
		1.15334e-05	1.15334e-05	7.51585e-06	4.7246e-06	3.1628e-06	1.97373e-06	1.35865e-06	1.02982e-06	5.01881e-07	4.36291e-08	5.85549e-09	0	0	0	0	0	0	0	0	0	0	0	0	0	0	0	0	0	0	0
		4.89519e-06	4.89519e-06	4.12877e-06	3.14479e-06	2.94559e-06	2.26217e-06	1.64859e-06	9.87025e-07	3.48597e-07	6.10808e-08	9.75915e-09	1.76594e-09	0	0	0	0	0	0	0	0	0	0	0	0	0	0	0	0	0	0
		3.44888e-06	3.44888e-06	2.54649e-06	2.23992e-06	2.57474e-06	2.95442e-06	2.04978e-06	9.10003e-07	4.25239e-07	1.17799e-07	9.75915e-09	0	0	0	0	0	0	0	0	0	0	0	0	0	0	0	0	0	0	0
		3.70848e-06	3.70848e-06	2.9297e-06	2.01741e-06	2.48998e-06	3.06979e-06	2.25543e-06	1.06119e-06	5.26604e-07	1.41795e-07	9.75915e-09	0	0	0	0	0	0	0	0	0	0	0	0	0	0	0	0	0	0	0
		6.11899e-06	6.11899e-06	4.16586e-06	2.4921e-06	2.20389e-06	2.35694e-06	1.99921e-06	1.15533e-06	5.78522e-07	2.5523e-07	1.36628e-08	0	0	0	0	0	0	0	0	0	0	0	0	0	0	0	0	0	0	0
		7.89906e-06	7.89906e-06	4.75921e-06	2.67752e-06	2.27277e-06	1.75535e-06	1.30134e-06	1.01555e-06	6.32913e-07	2.94497e-07	2.14701e-08	0	0	0	0	0	0	0	0	0	0	0	0	0	0	0	0	0	0	0
		6.74943e-06	6.74943e-06	5.17951e-06	4.22025e-06	2.80255e-06	1.83364e-06	8.59692e-07	7.44548e-07	7.49112e-07	3.62122e-07	4.68439e-08	5.29782e-09	0	0	0	0	0	0	0	0	0	0	0	0	0	0	0	0	0	0
		6.8236e-06	6.8236e-06	6.21788e-06	5.05836e-06	3.55484e-06	2.17976e-06	8.93406e-07	5.61977e-07	5.58744e-07	3.05404e-07	4.68439e-08	0	0	0	0	0	0	0	0	0	0	0	0	0	0	0	0	0	0	0
		6.0819e-06	6.0819e-06	6.55164e-06	6.04482e-06	4.05284e-06	2.10147e-06	6.84383e-07	4.27901e-07	5.46382e-07	2.79226e-07	3.12293e-08	0	0	0	0	0	0	0	0	0	0	0	0	0	0	0	0	0	0	0
		1.05321e-05	1.05321e-05	1.01612e-05	7.26861e-06	4.73096e-06	1.85424e-06	4.5176e-07	3.28058e-07	5.63688e-07	2.74864e-07	3.70848e-08	0	0	0	0	0	0	0	0	0	0	0	0	0	0	0	0	0	0	0
		2.02854e-05	2.02854e-05	1.34494e-05	8.0919e-06	4.26475e-06	1.49987e-06	3.74219e-07	2.59593e-07	4.49962e-07	1.96331e-07	2.92774e-08	0	0	0	0	0	0	0	0	0	0	0	0	0	0	0	0	0	0	0
		2.69235e-05	2.69235e-05	1.63667e-05	7.72105e-06	3.92039e-06	1.3639e-06	3.47248e-07	2.22509e-07	3.4118e-07	1.57065e-07	2.3422e-08	1.76594e-09	0	0	0	0	0	0	0	0	0	0	0	0	0	0	0	0	0	0
		3.20042e-05	3.20042e-05	1.60083e-05	8.15865e-06	3.98396e-06	1.68942e-06	3.7759e-07	9.98436e-08	1.90368e-07	1.24343e-07	2.14701e-08	0	0	0	0	0	0	0	0	0	0	0	0	0	0	0	0	0	0	0
		2.96678e-05	2.96678e-05	1.5761e-05	8.10673e-06	4.19058e-06	1.71826e-06	3.43877e-07	6.84642e-08	7.66419e-08	7.6351e-08	9.75915e-09	0	0	0	0	0	0	0	0	0	0	0	0	0	0	0	0	0	0	0
		2.7109e-05	2.7109e-05	1.71826e-05	9.39728e-06	6.0872e-06	1.89132e-06	1.98909e-07	2.85267e-08	2.47232e-08	3.92662e-08	1.1711e-08	7.06377e-09	0	0	0	0	0	0	0	0	0	0	0	0	0	0	0	0	0	0
		3.46743e-05	3.46743e-05	2.28071e-05	1.29129e-05	7.64476e-06	1.87484e-06	2.32623e-07	1.14107e-08	9.88927e-09	2.18146e-09	5.85549e-09	0	0	0	0	0	0	0	0	0	0	0	0	0	0	0	0	0	0	0
		4.45759e-05	4.45759e-05	2.90992e-05	1.6881e-05	8.90564e-06	1.83364e-06	2.02281e-07	1.14107e-08	2.47232e-09	0	0	0	0	0	0	0	0	0	0	0	0	0	0	0	0	0	0	0	0	0
		6.41937e-05	6.41937e-05	3.77152e-05	1.62505e-05	7.21564e-06	1.84188e-06	2.39365e-07	1.7116e-08	0	0	0	0	0	0	0	0	0	0	0	0	0	0	0	0	0	0	0	0	0	0
		7.16478e-05	7.16478e-05	4.00392e-05	1.52567e-05	5.75873e-06	1.46279e-06	2.15766e-07	1.14107e-08	0	0	0	0	0	0	0	0	0	0	0	0	0	0	0	0	0	0	0	0	0	0
		6.42679e-05	6.42679e-05	3.48844e-05	1.16891e-05	3.83562e-06	9.76566e-07	2.19137e-07	3.13794e-08	0	0	0	0	0	0	0	0	0	0	0	0	0	0	0	0	0	0	0	0	0	0
		5.19558e-05	5.19558e-05	2.74427e-05	8.93743e-06	2.32045e-06	8.03503e-07	2.66336e-07	5.13481e-08	4.94464e-09	0	0	0	0	0	0	0	0	0	0	0	0	0	0	0	0	0	0	0	0	0
		3.6306e-05	3.6306e-05	1.92717e-05	6.69009e-06	1.54696e-06	7.0049e-07	2.56222e-07	7.13169e-08	4.94464e-09	0	0	0	0	0	0	0	0	0	0	0	0	0	0	0	0	0	0	0	0	0
		2.19171e-05	2.19171e-05	1.42776e-05	5.49596e-06	1.27678e-06	5.93356e-07	1.65196e-07	3.70848e-08	4.94464e-09	0	0	0	0	0	0	0	0	0	0	0	0	0	0	0	0	0	0	0	0	0
		1.45001e-05	1.45001e-05	1.13727e-05	5.26604e-06	1.67411e-06	7.16972e-07	1.61824e-07	5.70535e-09	0	0	0	0	0	0	0	0	0	0	0	0	0	0	0	0	0	0	0	0	0	0
		8.2699e-06	8.2699e-06	1.11625e-05	7.70621e-06	4.16409e-06	1.1249e-06	3.23649e-07	3.42321e-08	0	0	0	0	0	0	0	0	0	0	0	0	0	0	0	0	0	0	0	0	0	0
		7.3057e-06	7.3057e-06	1.12367e-05	1.3217e-05	7.35338e-06	1.71826e-06	4.14675e-07	7.13169e-08	4.94464e-09	2.18146e-09	0	0	0	0	0	0	0	0	0	0	0	0	0	0	0	0	0	0	0	0
		7.00902e-06	7.00902e-06	1.32022e-05	2.02557e-05	1.09188e-05	2.38167e-06	4.04561e-07	1.19812e-07	1.73062e-08	0	0	0	0	0	0	0	0	0	0	0	0	0	0	0	0	0	0	0	0	0
		6.19316e-06	6.19316e-06	1.66881e-05	2.64118e-05	1.51571e-05	3.38708e-06	9.91175e-07	2.13951e-07	4.20294e-08	2.18146e-09	0	0	0	0	0	0	0	0	0	0	0	0	0	0	0	0	0	0	0	0
		6.41566e-06	6.41566e-06	1.73186e-05	2.87259e-05	1.78007e-05	5.88e-06	2.58245e-06	6.13325e-07	1.43394e-07	1.52702e-08	1.95183e-09	0	0	0	0	0	0	0	0	0	0	0	0	0	0	0	0	0	0	0
		8.34407e-06	8.34407e-06	1.68612e-05	2.58555e-05	1.86166e-05	1.02148e-05	5.20535e-06	1.27229e-06	2.29926e-07	7.41695e-08	1.75665e-08	0	0	0	0	0	0	0	0	0	0	0	0	0	0	0	0	0	0	0
		9.93872e-06	9.93872e-06	1.50688e-05	2.09603e-05	1.79967e-05	1.54025e-05	9.19365e-06	2.24791e-06	5.06825e-07	2.72682e-07	1.01495e-07	1.05956e-08	0	0	0	0	0	0	0	0	0	0	0	0	0	0	0	0	0	0
		1.005e-05	1.005e-05	1.39933e-05	1.38623e-05	1.50087e-05	1.66717e-05	1.12063e-05	3.04666e-06	8.99924e-07	5.34457e-07	2.28364e-07	4.23826e-08	8.06191e-09	0	0	0	0	0	0	0	0	0	0	0	0	0	0	0	0	0
		1.19784e-05	1.19784e-05	1.14221e-05	1.14592e-05	1.35306e-05	1.53366e-05	1.12603e-05	3.75412e-06	1.64904e-06	9.96926e-07	4.56728e-07	1.46573e-07	1.93486e-08	1.48339e-09	1.37351e-09	0	0	0	0	0	0	0	0	0	0	0	0	0	0	0
		9.93872e-06	9.93872e-06	1.00005e-05	1.03244e-05	1.2434e-05	1.37049e-05	9.54764e-06	4.02227e-06	2.64291e-06	1.69499e-06	1.10083e-06	6.0042e-07	1.95098e-07	6.0819e-08	2.47232e-08	1.27879e-09	0	0	0	0	0	0	0	0	0	0	0	0	0	0
		5.45146e-06	5.45146e-06	6.564e-06	9.37503e-06	1.18777e-05	1.19537e-05	7.67992e-06	4.14208e-06	3.04095e-06	2.22509e-06	1.89913e-06	1.64762e-06	8.59399e-07	2.64044e-07	5.35669e-08	1.27879e-09	0	0	0	0	0	0	0	0	0	0	0	0	0	0
		3.18929e-06	3.18929e-06	4.17822e-06	7.56529e-06	1.07758e-05	9.6338e-06	6.1999e-06	4.90375e-06	4.15597e-06	2.60902e-06	2.83796e-06	3.50363e-06	2.07513e-06	5.53305e-07	6.31815e-08	3.83636e-09	0	0	0	0	0	0	0	0	0	0	0	0	0	0
		2.03966e-06	2.03966e-06	2.88025e-06	5.42179e-06	8.2805e-06	7.54469e-06	5.00644e-06	5.68253e-06	6.50961e-06	3.9179e-06	4.13593e-06	5.67397e-06	3.19413e-06	7.8768e-07	1.16748e-07	5.11514e-09	0	0	0	0	0	0	0	0	0	0	0	0	0	0
		1.85424e-06	1.85424e-06	2.36106e-06	3.86423e-06	5.76403e-06	5.72754e-06	4.53446e-06	5.71105e-06	9.16488e-06	7.84234e-06	6.80798e-06	8.30522e-06	4.05675e-06	8.35149e-07	1.34604e-07	6.39393e-09	0	0	0	0	0	0	0	0	0	0	0	0	0	0
		2.00258e-06	2.00258e-06	2.23745e-06	2.61818e-06	3.63961e-06	4.73861e-06	4.8817e-06	5.85654e-06	1.04208e-05	1.33396e-05	9.46247e-06	8.22399e-06	4.24379e-06	7.56529e-07	1.53833e-07	3.06908e-08	9.57026e-09	5.6189e-09	7.41695e-09	2.00458e-09	9.50891e-10	0	0	0	0	0	0	0	0	0
		3.22637e-06	3.22637e-06	2.39815e-06	1.87649e-06	2.46879e-06	3.56838e-06	5.04353e-06	6.07905e-06	1.11106e-05	1.65682e-05	1.2521e-05	7.16442e-06	3.66011e-06	1.07694e-06	4.23041e-07	1.90539e-07	1.14843e-07	1.02264e-07	7.41695e-08	2.60596e-08	6.65624e-09	0	0	0	0	0	0	0	0	0
		3.11512e-06	3.11512e-06	2.23745e-06	1.32763e-06	1.4622e-06	2.9503e-06	4.47377e-06	6.44134e-06	1.08386e-05	1.75607e-05	1.58918e-05	9.39481e-06	4.64366e-06	2.70274e-06	1.50811e-06	1.0486e-06	6.73507e-07	4.1917e-07	2.28866e-07	9.02062e-08	2.56741e-08	4.52253e-09	0	0	0	0	0	0	0	0
		3.18929e-06	3.18929e-06	2.06439e-06	1.21638e-06	1.29797e-06	2.38579e-06	4.22092e-06	6.00488e-06	1.07867e-05	1.92317e-05	2.50147e-05	1.91393e-05	1.15334e-05	8.41973e-06	6.14371e-06	5.17652e-06	3.47161e-06	1.6632e-06	6.47394e-07	2.71621e-07	1.50241e-07	5.42704e-08	8.62436e-09	0	0	0	0	0	0	6.5061e-10
		2.26217e-06	2.26217e-06	2.00258e-06	1.51306e-06	1.38273e-06	2.05614e-06	3.61071e-06	5.44861e-06	1.07571e-05	2.2805e-05	3.84452e-05	3.70759e-05	2.6572e-05	2.04693e-05	1.81015e-05	1.55577e-05	1.02593e-05	4.78056e-06	1.94642e-06	9.21105e-07	4.64986e-07	1.14872e-07	1.63863e-08	4.12053e-09	4.73423e-09	7.56832e-10	7.27152e-10	4.89799e-09	6.74268e-10	2.60244e-09
		1.44631e-06	1.44631e-06	1.2238e-06	1.10513e-06	1.42511e-06	1.99434e-06	2.91621e-06	4.64701e-06	9.32558e-06	2.59746e-05	5.22154e-05	5.84173e-05	4.3215e-05	3.52498e-05	3.66507e-05	3.35042e-05	2.0929e-05	1.01455e-05	4.80407e-06	2.87758e-06	1.25708e-06	3.53662e-07	1.18154e-07	8.15865e-08	6.2334e-08	1.21093e-08	1.4543e-08	2.37902e-08	9.43976e-09	1.04098e-08
		1.03837e-06	1.03837e-06	1.01365e-06	1.14963e-06	1.39863e-06	1.57404e-06	2.06326e-06	3.31195e-06	7.85703e-06	2.56757e-05	5.88633e-05	6.80806e-05	5.25024e-05	4.63545e-05	5.44198e-05	5.34072e-05	3.27841e-05	1.58453e-05	1.02831e-05	7.51418e-06	2.99911e-06	1.27626e-06	7.91717e-07	5.37317e-07	2.27243e-07	7.49264e-08	8.65311e-08	6.29741e-08	6.00099e-08	4.81451e-08
		3.33763e-07	3.33763e-07	7.7878e-07	1.18671e-06	1.29797e-06	1.20319e-06	1.53059e-06	2.66725e-06	6.79887e-06	2.30078e-05	5.16923e-05	5.8737e-05	4.82247e-05	4.84475e-05	5.63881e-05	5.86834e-05	4.08243e-05	2.29836e-05	1.97704e-05	1.47156e-05	6.98145e-06	4.26565e-06	2.85898e-06	1.62102e-06	6.46222e-07	3.61766e-07	3.61395e-07	3.04375e-07	2.12395e-07	1.44435e-07
		5.56272e-07	5.56272e-07	6.05718e-07	1.06804e-06	1.25029e-06	1.09194e-06	1.11254e-06	1.95979e-06	5.05342e-06	1.69281e-05	3.58981e-05	4.26104e-05	3.77055e-05	4.60133e-05	5.22593e-05	4.91002e-05	4.28987e-05	3.36494e-05	3.07496e-05	2.36741e-05	1.41873e-05	9.66465e-06	7.09095e-06	4.18481e-06	1.94734e-06	1.00053e-06	9.78747e-07	1.31756e-06	1.02826e-06	6.72731e-07
		3.70848e-07	3.70848e-07	6.42803e-07	8.08448e-07	1.07546e-06	9.64204e-07	9.97917e-07	1.89988e-06	3.85682e-06	1.05539e-05	2.21357e-05	2.85058e-05	2.97065e-05	4.18212e-05	4.66018e-05	4.18866e-05	4.41955e-05	4.57592e-05	4.5289e-05	3.5424e-05	2.45958e-05	1.80331e-05	1.30055e-05	8.63004e-06	4.02804e-06	1.77931e-06	1.89787e-06	3.18019e-06	3.74624e-06	2.09561e-06
		4.07932e-07	4.07932e-07	4.82102e-07	6.37858e-07	7.52291e-07	9.84807e-07	1.2002e-06	1.67452e-06	2.9297e-06	6.13862e-06	1.19589e-05	1.88797e-05	2.5574e-05	3.44977e-05	3.78855e-05	4.03572e-05	4.88777e-05	5.80174e-05	6.00148e-05	4.87154e-05	3.57773e-05	2.54013e-05	1.77308e-05	1.25149e-05	6.30047e-06	3.16659e-06	2.87298e-06	5.04213e-06	7.09128e-06	4.11901e-06
		4.45017e-07	4.45017e-07	4.45017e-07	4.89519e-07	5.40378e-07	7.49936e-07	1.25077e-06	1.73157e-06	2.59346e-06	4.26257e-06	7.57896e-06	1.39333e-05	2.10754e-05	2.62649e-05	2.75636e-05	3.47446e-05	4.6088e-05	5.68959e-05	6.05128e-05	5.0739e-05	3.62508e-05	2.57314e-05	1.84656e-05	1.4182e-05	8.8317e-06	5.69894e-06	4.5607e-06	5.91537e-06	7.96041e-06	5.26148e-06
		4.07932e-07	4.07932e-07	4.07932e-07	5.19187e-07	4.55613e-07	8.07624e-07	1.14963e-06	1.77151e-06	2.21025e-06	3.1413e-06	6.07409e-06	1.13214e-05	1.63802e-05	1.71658e-05	1.84119e-05	2.57931e-05	3.49793e-05	4.38578e-05	4.53504e-05	3.78004e-05	2.69673e-05	1.94008e-05	1.5316e-05	1.384e-05	1.20407e-05	9.49824e-06	6.32841e-06	5.8349e-06	6.69683e-06	5.065e-06
		7.04611e-07	7.04611e-07	4.07932e-07	5.41438e-07	4.29124e-07	6.51044e-07	1.08557e-06	1.35787e-06	2.09405e-06	3.06058e-06	5.1743e-06	8.32288e-06	1.11754e-05	1.14399e-05	1.31678e-05	1.76101e-05	2.27294e-05	2.70281e-05	2.70337e-05	2.24664e-05	1.70466e-05	1.30376e-05	1.15222e-05	1.23962e-05	1.36196e-05	1.1684e-05	6.91667e-06	4.98755e-06	5.27952e-06	4.50482e-06
		6.67526e-07	6.67526e-07	4.32656e-07	5.56272e-07	5.08591e-07	4.6562e-07	9.84432e-07	1.53759e-06	2.00505e-06	2.86862e-06	4.28622e-06	6.45275e-06	8.01353e-06	8.51466e-06	9.71484e-06	1.21907e-05	1.46628e-05	1.5997e-05	1.59136e-05	1.401e-05	1.25337e-05	1.1423e-05	1.02492e-05	1.12952e-05	1.30499e-05	1.12215e-05	6.42148e-06	4.42358e-06	4.3106e-06	4.2166e-06
		5.93356e-07	5.93356e-07	5.80995e-07	4.45017e-07	5.45676e-07	5.4803e-07	8.73178e-07	1.44916e-06	1.99022e-06	2.729e-06	3.90952e-06	5.53446e-06	6.49951e-06	7.29235e-06	8.37017e-06	9.48347e-06	1.12869e-05	1.31819e-05	1.42024e-05	1.39729e-05	1.3418e-05	1.24713e-05	1.11608e-05	1.10834e-05	1.16707e-05	9.61706e-06	5.88703e-06	4.3746e-06	4.31464e-06	4.25434e-06
		4.45017e-07	4.45017e-07	7.16972e-07	7.04611e-07	6.62228e-07	6.55164e-07	7.38324e-07	1.44631e-06	2.1707e-06	2.76172e-06	3.85096e-06	5.08944e-06	5.91421e-06	6.59812e-06	7.36064e-06	8.41568e-06	1.05476e-05	1.36067e-05	1.70357e-05	1.81565e-05	1.65959e-05	1.44567e-05	1.21871e-05	1.1165e-05	1.04058e-05	8.01182e-06	5.54817e-06	4.54113e-06	4.5594e-06	4.00581e-06
		5.19187e-07	5.19187e-07	9.64204e-07	7.26861e-07	9.0063e-07	7.16972e-07	8.59692e-07	1.36928e-06	2.12372e-06	2.83589e-06	3.5777e-06	4.50138e-06	5.89487e-06	6.43792e-06	7.11478e-06	8.42975e-06	1.13216e-05	1.60307e-05	2.05715e-05	2.1872e-05	1.94248e-05	1.54381e-05	1.27209e-05	1.09359e-05	9.38876e-06	7.47296e-06	6.11244e-06	5.26674e-06	4.66324e-06	3.66749e-06
		5.93356e-07	5.93356e-07	8.65311e-07	8.30699e-07	1.09665e-06	9.3124e-07	8.5295e-07	1.15819e-06	1.97044e-06	2.85116e-06	3.64992e-06	4.51904e-06	5.82553e-06	6.86217e-06	7.85922e-06	9.68552e-06	1.32177e-05	1.88211e-05	2.30106e-05	2.21617e-05	1.9208e-05	1.53386e-05	1.26312e-05	1.10026e-05	9.68701e-06	8.35921e-06	7.34206e-06	6.02243e-06	4.90328e-06	3.52826e-06

## Sheet: Figure 4
		pore radius profile (z, r in unit of angstrom)							oxygen coordinate number profile
		K+		Na+		Ca++
		z	r	z	r	z	r		z (angstrom)	n_tot	n_Owater	n_OProtein
		32.6172	14.7853	-22.7328	14.9495	103.555	14.8448		30.25	6.93253	6.38399	0.548534
		32.7422	14.6718	-22.6078	14.8387	103.43	14.7436		30.75	6.93769	6.16214	0.775554
		32.8672	14.5585	-22.4828	14.728	103.305	14.6428		31.25	6.94564	6.09757	0.848071
		32.9922	14.4454	-22.3578	14.6176	103.18	14.5422		31.75	6.94066	6.13974	0.800926
		33.1172	14.3324	-22.2328	14.5074	103.055	14.442		32.25	6.94285	6.20482	0.738029
		33.2422	14.2197	-22.1078	14.3974	102.93	14.3416		32.75	6.92006	6.31044	0.609621
		33.3672	14.1071	-21.9828	14.2877	102.805	14.2416		33.25	6.8971	6.31208	0.585023
		33.4922	13.9947	-21.8578	14.1781	102.68	14.1424		33.75	6.88642	6.29591	0.590513
		33.6172	13.8825	-21.7328	14.0688	102.555	14.0434		34.25	6.89111	6.26584	0.62527
		33.7422	13.7705	-21.6078	13.9597	102.43	13.9454		34.75	6.92454	6.25935	0.665189
		33.8672	13.6587	-21.4828	13.8509	102.305	13.8477		35.25	7.02144	5.94354	1.0779
		33.9922	13.5471	-21.3578	13.7423	102.18	13.75		35.75	7.03414	6.39773	0.636412
		34.1172	13.4357	-21.2328	13.634	102.055	13.6527		36.25	7.00273	6.7087	0.294027
		34.2422	13.3245	-21.1078	13.5259	101.93	13.556		36.75	6.99465	6.74221	0.25244
		34.3672	13.2135	-20.9828	13.4181	101.805	13.4597		37.25	6.99058	6.87826	0.112316
		34.4922	13.1028	-20.8578	13.3105	101.68	13.3638		37.75	6.98375	6.88672	0.0970258
		34.6172	12.9922	-20.7328	13.2033	101.555	13.2684		38.25	6.96565	6.83274	0.13291
		34.7422	12.882	-20.6078	13.0963	101.43	13.1728		38.75	6.96717	6.7206	0.246575
		34.8672	12.7719	-20.4828	12.9895	101.305	13.0776		39.25	6.98674	6.6437	0.343036
		34.9922	12.6621	-20.3578	12.8831	101.18	12.9842		39.75	7.02284	6.60886	0.413986
		35.1172	12.5525	-20.2328	12.777	101.055	12.8901		40.25	6.92906	6.64721	0.281858
		35.2422	12.4431	-20.1078	12.6712	100.93	12.7972		40.75	6.89326	6.70385	0.189406
		35.3672	12.3341	-19.9828	12.5657	100.805	12.7043		41.25	6.8666	6.73853	0.128068
		35.4922	12.2255	-19.8578	12.4605	100.68	12.6117		41.75	6.8774	6.84135	0.0360577
		35.6172	12.1168	-19.7328	12.3556	100.555	12.5192		42.25	6.92372	6.91418	0.00953516
		35.7422	12.0086	-19.6078	12.2511	100.43	12.4284		42.75	6.87389	6.87389	0
		35.8672	11.9007	-19.4828	12.1469	100.305	12.3382		43.25	6.82143	6.82143	0
		35.9922	11.7932	-19.3578	12.0431	100.18	12.2474		43.75	6.85116	6.85116	0
		36.1172	11.6859	-19.2328	11.9396	100.055	12.1568		44.25	6.88657	6.88657	0
		36.2422	11.5788	-19.1078	11.8364	99.9298	12.0681		44.75	6.89354	6.89354	0
		36.3672	11.4721	-18.9828	11.7337	99.8048	11.9799		45.25	6.77949	6.77949	0
		36.4922	11.3658	-18.8578	11.6313	99.6798	11.8921		45.75	6.84516	6.84516	0
		36.6172	11.2597	-18.7328	11.5294	99.5548	11.8049		46.25	6.83212	6.83212	0
		36.7422	11.154	-18.6078	11.4278	99.4298	11.7184		46.75	6.87578	6.86957	0.00621118
		36.8672	11.0486	-18.4828	11.3266	99.3048	11.6316		47.25	6.88789	6.86996	0.0179372
		36.9922	10.9437	-18.3578	11.2259	99.1798	11.5464		47.75	6.9162	6.89106	0.0251397
		37.1172	10.8387	-18.2328	11.1255	99.0548	11.4613		48.25	6.86168	6.82056	0.0411215
		37.2422	10.7345	-18.1078	11.0257	98.9298	11.3763		48.75	6.89972	6.83757	0.0621469
		37.3672	10.6307	-17.9828	10.9262	98.8048	11.2919		49.25	6.94724	6.85804	0.089196
		37.4922	10.5273	-17.8578	10.8273	98.6798	11.2095		49.75	6.9204	6.79104	0.129353
		37.6172	10.4243	-17.7328	10.7287	98.5548	11.1278		50.25	6.96291	6.77473	0.188187
		37.7422	10.3216	-17.6078	10.6307	98.4298	11.0462		50.75	6.96038	6.79623	0.164151
		37.8672	10.2192	-17.4828	10.5332	98.3048	10.9653		51.25	6.92922	6.85388	0.0753425
		37.9922	10.1175	-17.3578	10.4362	98.1798	10.8853		51.75	6.92623	6.89754	0.0286885
		38.1172	10.0162	-17.2328	10.3397	98.0548	10.8061		52.25	6.96475	6.94434	0.0204082
		38.2422	9.91545	-17.1078	10.2437	97.9298	10.7253		52.75	6.95745	6.94435	0.0130933
		38.3672	9.81513	-16.9828	10.1483	97.8048	10.6477		53.25	6.92647	6.92034	0.00612745
		38.4922	9.7153	-16.8578	10.0534	97.6798	10.5694		53.75	6.92536	6.92536	0
		38.6172	9.61598	-16.7328	9.95911	97.5548	10.4945		54.25	6.89113	6.88978	0.00134409
		38.7422	9.51717	-16.6078	9.8654	97.4298	10.4196		54.75	6.82063	6.82063	0
		38.8672	9.41888	-16.4828	9.77228	97.3048	10.3456		55.25	6.83142	6.83142	0
		38.9922	9.32115	-16.3578	9.67978	97.1798	10.2714		55.75	6.84988	6.84988	0
		39.1172	9.22397	-16.2328	9.58791	97.0548	10.198		56.25	6.85976	6.85976	0
		39.2422	9.12736	-16.1078	9.49668	96.9298	10.1265		56.75	6.88937	6.88937	0
		39.3672	9.03135	-15.9828	9.40611	96.8048	10.0548		57.25	6.89583	6.89583	0
		39.4922	8.93594	-15.8578	9.31622	96.6798	9.98429		57.75	6.94118	6.94118	0
		39.6172	8.8411	-15.7328	9.22702	96.5548	9.9147		58.25	6.93387	6.93387	0
		39.7422	8.74684	-15.6078	9.13853	96.4298	9.84659		58.75	6.93557	6.93428	0.00128866
		39.8672	8.65324	-15.4828	9.05077	96.3048	9.77948		59.25	6.97637	6.97264	0.00373134
		39.9922	8.56044	-15.3578	8.96376	96.1798	9.71296		59.75	7.02567	7.02246	0.00320856
		40.1172	8.46826	-15.2328	8.87751	96.0548	9.64738		60.25	7.07194	7.07194	0
		40.2422	8.3768	-15.1078	8.79205	95.9298	9.58217		60.75	7.07726	7.07579	0.00147167
		40.3672	8.28601	-14.9828	8.70739	95.8048	9.518		61.25	7.08259	7.08259	0
		40.4922	8.19596	-14.8578	8.62355	95.6798	9.45568		61.75	7.07493	7.07228	0.00265252
		40.6172	8.10668	-14.7328	8.54056	95.5548	9.39443		62.25	7.04318	7.03891	0.00426439
		40.7422	8.01819	-14.6078	8.45843	95.4298	9.33414		62.75	7.04774	7.02532	0.0224159
		40.8672	7.93052	-14.4828	8.37719	95.3048	9.27502		63.25	7.03006	6.97443	0.0556323
		40.9922	7.84388	-14.3578	8.29685	95.1798	9.21717		63.75	7.04392	6.8842	0.159726
		41.1172	7.75784	-14.2328	8.21745	95.0548	9.16046		64.25	7.00058	6.77482	0.225763
		41.2422	7.67279	-14.1078	8.13899	94.9298	9.10472		64.75	6.96717	6.76269	0.204479
		41.3672	7.58864	-13.9828	8.06152	94.8048	9.05015		65.25	6.9784	6.80176	0.176633
		41.4922	7.50543	-13.8578	7.98504	94.6798	8.99689		65.75	6.92575	6.67325	0.252495
		41.6172	7.42317	-13.7328	7.90958	94.5548	8.94466		66.25	6.9566	6.57325	0.383349
		41.7422	7.34193	-13.6078	7.83517	94.4298	8.8936		66.75	6.98509	6.69639	0.288696
		41.8672	7.26126	-13.4828	7.76183	94.3048	8.84379		67.25	6.94468	6.66292	0.281763
		41.9922	7.18213	-13.3578	7.68959	94.1798	8.79522		67.75	6.91028	6.61419	0.296087
		42.1172	7.10406	-13.2328	7.61847	94.0548	8.74776		68.25	6.9072	6.53839	0.368808
		42.2422	7.02709	-13.1078	7.5485	93.9298	8.70192		68.75	6.92726	6.15726	0.770007
		42.3672	6.95125	-12.9828	7.47971	93.8048	8.65711		69.25	6.96042	5.81058	1.14983
		42.4922	6.87657	-12.8578	7.41211	93.6798	8.61319		69.75	6.97127	6.03745	0.933821
		42.6172	6.80308	-12.7328	7.34575	93.5548	8.57068		70.25	6.96806	6.35294	0.615114
		42.7422	6.73081	-12.6078	7.28064	93.4298	8.52143		70.75	6.95966	6.44775	0.511909
		42.8672	6.65979	-12.4828	7.21682	93.3048	8.47354		71.25	6.96128	6.47723	0.48405
		42.9922	6.59005	-12.3578	7.15431	93.1798	8.41429		71.75	6.94978	6.42285	0.526934
		43.1172	6.52163	-12.2328	7.09314	93.0548	8.35843		72.25	6.95449	6.35807	0.596422
		43.2422	6.45456	-12.1078	7.0331	92.9298	8.30124		72.75	6.95299	6.26383	0.689161
		43.3672	6.38888	-11.9828	6.97445	92.8048	8.24503		73.25	6.93673	6.10537	0.831355
		43.4922	6.32457	-11.8578	6.91747	92.6798	8.19016		73.75	6.95194	6.1315	0.820432
		43.6172	6.26166	-11.7328	6.86194	92.5548	8.13666		74.25	6.98504	6.11573	0.869312
		43.7422	6.20021	-11.6078	6.78757	92.4298	8.08529		74.75	6.96351	6.0576	0.90591
		43.8672	6.14028	-11.4828	6.6689	92.3048	8.03514		75.25	6.93219	6.12959	0.802598
		43.9922	6.08194	-11.3578	6.55042	92.1798	7.98649		75.75	6.91157	6.27674	0.634828
		44.1172	6.02519	-11.2328	6.43213	92.0548	7.93916		76.25	6.93123	6.30966	0.621574
		44.2422	5.97005	-11.1078	6.31404	91.9298	7.89189		76.75	6.92001	6.19314	0.72687
		44.3672	5.91657	-10.9828	6.19616	91.8048	7.84614		77.25	6.92717	6.28392	0.643249
		44.4922	5.86481	-10.8578	6.0785	91.6798	7.80274		77.75	6.93118	6.49928	0.431893
		44.6172	5.81478	-10.7328	5.96106	91.5548	7.7605		78.25	6.94235	6.50045	0.441906
		44.7422	5.76652	-10.6078	5.84386	91.4298	7.72072		78.75	6.95506	6.47736	0.477698
		44.8672	5.72007	-10.4828	5.72692	91.3048	7.68236		79.25	6.95523	6.49991	0.455316
		44.9922	5.67571	-10.3578	5.61023	91.1798	7.64457		79.75	6.95384	6.47848	0.47536
		45.1172	5.63281	-10.2328	5.49382	91.0548	7.60835
		45.2422	5.59208	-10.1078	5.37769	90.9298	7.57415
		45.3672	5.55329	-9.98283	5.26187	90.8048	7.54139
		45.4922	5.51646	-9.85783	5.14636	90.6798	7.51004
		45.6172	5.48164	-9.73283	5.03118	90.5548	7.48031
		45.7422	5.44874	-9.60783	4.91635	90.4298	7.45215
		45.8672	5.4179	-9.48283	4.80189	90.3048	7.42541
		45.9922	5.38915	-9.35783	4.68782	90.1798	7.40094
		46.1172	5.36249	-9.23283	4.57415	90.0548	7.37816
		46.2422	5.33793	-9.10783	4.46091	89.9298	7.35662
		46.3672	5.31508	-8.98283	4.34812	89.8048	7.33676
		46.4922	5.29501	-8.85783	4.23581	89.6798	7.31856
		46.6172	5.27714	-8.73283	4.124	89.5548	7.3015
		46.7422	5.26149	-8.60783	4.01273	89.4298	7.28724
		46.8672	5.24807	-8.48283	3.90202	89.3048	7.27475
		46.9922	5.2367	-8.35783	3.7919	89.1798	7.26415
		47.1172	5.22758	-8.23283	3.68242	89.0548	7.25454
		47.2422	5.22092	-8.10783	3.57361	88.9298	7.24672
		47.3672	5.21652	-7.98283	3.46551	88.8048	7.24047
		47.4922	5.2144	-7.85783	3.35817	88.6798	7.23676
		47.6172	5.21452	-7.73283	3.25164	88.5548	7.23484
		47.7422	5.2169	-7.60783	3.14595	88.4298	7.23385
		47.8672	5.22155	-7.48283	3.04118	88.3048	7.23462
		47.9922	5.22846	-7.35783	2.93739	88.1798	7.23765
		48.1172	5.23764	-7.23283	2.83462	88.0548	7.24245
		48.2422	5.24908	-7.10783	2.73296	87.9298	7.248
		48.3672	5.26275	-6.98283	2.63249	87.8048	7.25521
		48.4922	5.27865	-6.85783	2.53327	87.6798	7.266
		48.6172	5.29674	-6.73283	2.4354	87.5548	7.27851
		48.7422	5.31695	-6.60783	2.33898	87.4298	7.29168
		48.8672	5.33933	-6.48283	2.2441	87.3048	7.30587
		48.9922	5.36387	-6.35783	2.15088	87.1798	7.32299
		49.1172	5.39054	-6.23283	2.05944	87.0548	7.34182
		49.2422	5.41932	-6.10783	1.96989	86.9298	7.36212
		49.3672	5.45019	-5.98283	1.88238	86.8048	7.38352
		49.4922	5.48309	-5.85783	1.79706	86.6798	7.40726
		49.6172	5.51764	-5.73283	1.71405	86.5548	7.43242
		49.7422	5.5547	-5.60783	1.63358	86.4298	7.45918
		49.8672	5.59373	-5.48283	1.5558	86.3048	7.48757
		49.9922	5.63469	-5.35783	1.48089	86.1798	7.51811
		50.1172	5.67752	-5.23283	1.40906	86.0548	7.55029
		50.2422	5.723	-5.10783	1.34051	85.9298	7.58325
		50.3672	5.71146	-4.98283	1.27546	85.8048	7.61774
		50.4922	5.64742	-4.85783	1.21412	85.6798	7.65401
		50.6172	5.58493	-4.73283	1.15674	85.5548	7.69181
		50.7422	5.52403	-4.60783	1.1037	85.4298	7.73139
		50.8672	5.46476	-4.48283	1.05472	85.3048	7.77246
		50.9922	5.40716	-4.35783	1.01056	85.1798	7.81494
		51.1172	5.35127	-4.23283	0.97125	85.0548	7.85882
		51.2422	5.29712	-4.10783	0.93699	84.9298	7.90427
		51.3672	5.24477	-3.98283	0.90797	84.8048	7.95111
		51.4922	5.19421	-3.85783	0.88437	84.6798	7.99938
		51.6172	5.14552	-3.73283	0.86633	84.5548	8.04831
		51.7422	5.09866	-3.60783	0.85394	84.4298	8.09924
		51.8672	5.05375	-3.48283	0.8473	84.3048	8.15152
		51.9922	5.01093	-3.35783	0.84644	84.1798	8.20509
		52.1172	4.97013	-3.23283	0.85137	84.0548	8.25996
		52.2422	4.9314	-3.10783	0.86207	83.9298	8.31616
		52.3672	4.89468	-2.98283	0.87845	83.8048	8.37363
		52.4922	4.86005	-2.85783	0.90042	83.6798	8.43185
		52.6172	4.82753	-2.73283	0.92785	83.5548	8.49129
		52.7422	4.79741	-2.60783	0.96057	83.4298	8.55227
		52.8672	4.76907	-2.48283	0.99841	83.3048	8.61375
		52.9922	4.74333	-2.35783	1.04116	83.1798	8.66765
		53.1172	4.71986	-2.23283	1.08861	83.0548	8.72177
		53.2422	4.6987	-2.10783	1.14054	82.9298	8.71284
		53.3672	4.67984	-1.98283	1.19671	82.8048	8.70579
		53.4922	4.66345	-1.85783	1.2569	82.6798	8.69283
		53.6172	4.64885	-1.73283	1.32087	82.5548	8.6814
		53.7422	4.63715	-1.60783	1.38841	82.4298	8.67181
		53.8672	4.62785	-1.48283	1.45929	82.3048	8.6628
		53.9922	4.62095	-1.35783	1.53331	82.1798	8.65591
		54.1172	4.61645	-1.23283	1.61026	82.0548	8.65056
		54.2422	4.61398	-1.10783	1.68996	81.9298	8.64627
		54.3672	4.61393	-0.98283	1.76318	81.8048	8.64349
		54.4922	4.61668	-0.85783	1.80735	81.6798	8.64251
		54.6172	4.62185	-0.73283	1.85521	81.5548	8.64318
		54.7422	4.62943	-0.60783	1.90662	81.4298	8.64561
		54.8672	4.6394	-0.48283	1.96144	81.3048	8.64984
		54.9922	4.65177	-0.35783	2.01952	81.1798	8.65514
		55.1172	4.66651	-0.23283	2.08072	81.0548	8.66195
		55.2422	4.6835	-0.10783	2.1448	80.9298	8.66977
		55.3672	4.70284	0.01717	2.21173	80.8048	8.67912
		55.4922	4.7247	0.14217	2.2649	80.6798	8.69069
		55.6172	4.74831	0.26717	2.20266	80.5548	8.7034
		55.7422	4.77471	0.39217	2.1432	80.4298	8.71768
		55.8672	4.69522	0.51717	2.08682	80.3048	8.73344
		55.9922	4.58139	0.64217	2.03364	80.1798	8.75027
		56.1172	4.46799	0.76717	1.9838	80.0548	8.76848
		56.2422	4.35489	0.89217	1.93743	79.9298	8.78936
		56.3672	4.24226	1.01717	1.89467	79.8048	8.81098
		56.4922	4.13032	1.14217	1.85562	79.6798	8.83422
		56.6172	4.01893	1.26717	1.82043	79.5548	8.85817
		56.7422	3.90811	1.39217	1.78918	79.4298	8.88421
		56.8672	3.79786	1.51717	1.762	79.3048	8.9107
		56.9922	3.68842	1.64217	1.73896	79.1798	8.93974
		57.1172	3.57915	1.76717	1.72016	79.0548	8.97017
		57.2422	3.471	1.89217	1.70565	78.9298	9.00175
		57.3672	3.36364	2.01717	1.69549	78.8048	9.0347
		57.4922	3.2571	2.14217	1.68972	78.6798	9.04864
		57.6172	3.15146	2.26717	1.68836	78.5548	9.01503
		57.7422	3.04677	2.39217	1.69142	78.4298	8.92283
		57.8672	2.9431	2.51717	1.69888	78.3048	8.83255
		57.9922	2.84087	2.64217	1.71071	78.1798	8.74185
		58.1172	2.7391	2.76717	1.72687	78.0548	8.65185
		58.2422	2.63894	2.89217	1.74731	77.9298	8.56244
		58.3672	2.54013	3.01717	1.77195	77.8048	8.47509
		58.4922	2.44274	3.14217	1.80071	77.6798	8.38682
		58.6172	2.34689	3.26717	1.83348	77.5548	8.30077
		58.7422	2.2527	3.39217	1.87017	77.4298	8.21433
		58.8672	2.16027	3.51717	1.91065	77.3048	8.1301
		58.9922	2.06975	3.64217	1.95482	77.1798	8.04514
		59.1172	1.98128	3.76717	2.00253	77.0548	7.96238
		59.2422	1.895	3.89217	2.05367	76.9298	7.88033
		59.3672	1.81109	4.01717	2.1081	76.8048	7.79922
		59.4922	1.7297	4.14217	2.16568	76.6798	7.71859
		59.6172	1.65098	4.26717	2.22628	76.5548	7.63895
		59.7422	1.57519	4.39217	2.28976	76.4298	7.56014
		59.8672	1.50254	4.51717	2.29602	76.3048	7.4828
		59.9922	1.43324	4.64217	2.20168	76.1798	7.40639
		60.1172	1.36753	4.76717	2.10904	76.0548	7.33157
		60.2422	1.30565	4.89217	2.01822	75.9298	7.25779
		60.3672	1.24739	5.01717	1.92935	75.8048	7.18517
		60.4922	1.19398	5.14217	1.84258	75.6798	7.11317
		60.6172	1.14515	5.26717	1.75805	75.5548	7.04241
		60.7422	1.10113	5.39217	1.67592	75.4298	6.97293
		60.8672	1.06217	5.5172	1.59638	75.3048	6.90472
		60.9922	1.02848	5.6422	1.51959	75.1798	6.83847
		61.1172	1.00026	5.7672	1.44576	75.0548	6.77248
		61.2422	0.97769	5.8922	1.37508	74.9298	6.70838
		61.3672	0.96091	6.0172	1.30777	74.8048	6.64572
		61.4922	0.95004	6.1422	1.24405	74.6798	6.58411
		61.6172	0.94516	6.2672	1.18414	74.5548	6.52435
		61.7422	0.94623	6.3922	1.12828	74.4298	6.46611
		61.8672	0.95309	6.5172	1.07669	74.3048	6.40955
		61.9922	0.96604	6.6422	1.02961	74.1798	6.35358
		62.1172	0.98487	6.7672	0.98726	74.0548	6.30068
		62.2422	1.00945	6.8922	0.94985	73.9298	6.24862
		62.3672	1.03962	7.0172	0.91758	73.8048	6.19822
		62.4922	1.07583	7.1422	0.89065	73.6798	6.14953
		62.6172	1.11612	7.2672	0.86919	73.5548	6.10256
		62.7422	1.1618	7.3922	0.85336	73.4298	6.0572
		62.8672	1.1336	7.5172	0.84324	73.3048	6.01334
		62.9922	1.05824	7.6422	0.83889	73.1798	5.97156
		63.1172	0.98665	7.7672	0.84036	73.0548	5.93165
		63.2422	0.91916	7.8922	0.84762	72.9298	5.89367
		63.3672	0.85608	8.0172	0.86063	72.8048	5.85763
		63.4922	0.79769	8.1422	0.87931	72.6798	5.82365
		63.6172	0.74436	8.2672	0.90355	72.5548	5.79159
		63.7422	0.6965	8.3922	0.93319	72.4298	5.76085
		63.8672	0.65444	8.5172	0.96807	72.3048	5.73215
		63.9922	0.6185	8.6422	1.008	72.1798	5.70554
		64.1172	0.58896	8.7672	1.05276	72.0548	5.68097
		64.2422	0.56609	8.8922	1.10214	71.9298	5.65899
		64.3672	0.5501	9.0172	1.15591	71.8048	5.63917
		64.4922	0.54146	9.1422	1.21384	71.6798	5.62105
		64.6172	0.53945	9.2672	1.2757	71.5548	5.60514
		64.7422	0.54467	9.3922	1.34126	71.4298	5.59114
		64.8672	0.55696	9.5172	1.41029	71.3048	5.57946
		64.9922	0.57661	9.6422	1.48259	71.1798	5.56998
		65.1172	0.60303	9.7672	1.55793	71.0548	5.56318
		65.2422	0.63561	9.8922	1.63614	70.9298	5.55754
		65.3672	0.67446	10.0172	1.717	70.8048	5.55423
		65.4922	0.71928	10.1422	1.74486	70.6798	5.55344
		65.6172	0.76974	10.2672	1.75297	70.5548	5.55483
		65.7422	0.82548	10.3922	1.76539	70.4298	5.55841
		65.8672	0.88617	10.5172	1.78207	70.3048	5.5642
		65.9922	0.95144	10.6422	1.80295	70.1798	5.57167
		66.1172	1.02098	10.7672	1.82796	70.0548	5.58135
		66.2422	1.09445	10.8922	1.85703	69.9298	5.59356
		66.3672	1.08755	11.0172	1.89004	69.8048	5.60802
		66.4922	1.02676	11.1422	1.92691	69.6798	5.62423
		66.6172	0.97053	11.2672	1.96752	69.5548	5.64262
		66.7422	0.91915	11.3922	2.01169	69.4298	5.64246
		66.8672	0.87293	11.5172	2.05339	69.3048	5.62843
		66.9922	0.83215	11.6422	2.03007	69.1798	5.60346
		67.1172	0.79708	11.7672	2.0106	69.0548	5.57996
		67.2422	0.768	11.8922	1.99518	68.9298	5.4894
		67.3672	0.7451	12.0172	1.98376	68.8048	5.39987
		67.4922	0.72859	12.1422	1.97631	68.6798	5.3111
		67.6172	0.71857	12.2672	1.97281	68.5548	5.22349
		67.7422	0.71506	12.3922	1.97361	68.4298	5.13747
		67.8672	0.71815	12.5172	1.9785	68.3048	5.05257
		67.9922	0.72781	12.6422	1.98765	68.1798	4.96824
		68.1172	0.74398	12.7672	2.00041	68.0548	4.88565
		68.2422	0.76651	12.8922	2.0174	67.9298	4.80462
		68.3672	0.79522	13.0172	2.03834	67.8048	4.72521
		68.4922	0.82988	13.1422	2.06315	67.6798	4.64721
		68.6172	0.87026	13.2672	2.09178	67.5548	4.57081
		68.7422	0.91629	13.3922	2.12414	67.4298	4.49573
		68.8672	0.96741	13.5172	2.16013	67.3048	4.42229
		68.9922	1.02333	13.6422	2.19966	67.1798	4.35041
		69.1172	1.08383	13.7672	2.24263	67.0548	4.28029
		69.2422	1.08766	13.8922	2.28893	66.9298	4.21193
		69.3672	1.02054	14.0172	2.33845	66.8048	4.14562
		69.4922	0.95844	14.1422	2.39108	66.6798	4.0813
		69.6172	0.90096	14.2672	2.40804	66.5548	4.01924
		69.7422	0.84815	14.3922	2.42846	66.4298	3.95903
		69.8672	0.80059	14.5172	2.45243	66.3048	3.90107
		69.9922	0.75858	14.6422	2.3919	66.1798	3.84549
		70.1172	0.72242	14.7672	2.29573	66.0548	3.79198
		70.2422	0.69238	14.8922	2.20114	65.9298	3.74098
		70.3672	0.6687	15.0172	2.10823	65.8048	3.69233
		70.4922	0.65158	15.1422	2.01713	65.6798	3.64465
		70.6172	0.64115	15.2672	1.92797	65.5548	3.59963
		70.7422	0.63835	15.3922	1.84089	65.4298	3.53511
		70.8672	0.64105	15.5172	1.75605	65.3048	3.47126
		70.9922	0.65115	15.6422	1.67359	65.1798	3.40074
		71.1172	0.66796	15.7672	1.5937	65.0548	3.3323
		71.2422	0.69132	15.8922	1.51656	64.9298	3.26609
		71.3672	0.72106	16.0172	1.44235	64.8048	3.20221
		71.4922	0.75688	16.1422	1.37129	64.6798	3.14081
		71.6172	0.79856	16.2672	1.30358	64.5548	3.08191
		71.7422	0.84581	16.3922	1.23945	64.4298	3.02535
		71.8672	0.89832	16.5172	1.17912	64.3048	2.9719
		71.9922	0.95578	16.6422	1.12283	64.1798	2.92126
		72.1172	1.01781	16.7672	1.0708	64.0548	2.87333
		72.2422	1.08411	16.8922	1.02327	63.9298	2.82821
		72.3672	1.15441	17.0172	0.98047	63.8048	2.78681
		72.4922	1.14449	17.1422	0.94262	63.6798	2.74772
		72.6172	1.08538	17.2672	0.90991	63.5548	2.71214
		72.7422	1.03107	17.3922	0.88258	63.4298	2.67998
		72.8672	0.98159	17.5172	0.86047	63.3048	2.65128
		72.9922	0.93721	17.6422	0.84421	63.1798	2.62616
		73.1172	0.89819	17.7672	0.83368	63.0548	2.60446
		73.2422	0.8657	17.8922	0.82895	62.9298	2.58637
		73.3672	0.83798	18.0172	0.83005	62.8048	2.5719
		73.4922	0.81661	18.1422	0.83697	62.6798	2.56089
		73.6172	0.80144	18.2672	0.84966	62.5548	2.55359
		73.7422	0.79257	18.3922	0.86805	62.4298	2.54983
		73.8672	0.78999	18.5172	0.89202	62.3048	2.54979
		73.9922	0.7938	18.6422	0.92142	62.1798	2.55405
		74.1172	0.80398	18.7672	0.95609	62.0548	2.56201
		74.2422	0.82046	18.8922	0.99584	61.9298	2.57336
		74.3672	0.8431	19.0172	1.04044	61.8048	2.58837
		74.4922	0.87174	19.1422	1.08966	61.6798	2.60692
		74.6172	0.90617	19.2672	1.14328	61.5548	2.6289
		74.7422	0.94618	19.3922	1.20113	61.4298	2.65464
		74.8672	0.9915	19.5172	1.26292	61.3048	2.68387
		74.9922	1.04187	19.6422	1.32842	61.1798	2.71656
		75.1172	1.097	19.7672	1.39742	61.0548	2.75207
		75.2422	1.15663	19.8922	1.46969	60.9298	2.79134
		75.3672	1.22046	20.0172	1.54503	60.8048	2.83377
		75.4922	1.28854	20.1422	1.62324	60.6798	2.8791
		75.6172	1.35979	20.2672	1.70412	60.5548	2.92732
		75.7422	1.43467	20.3922	1.72566	60.4298	2.97837
		75.8672	1.51273	20.5172	1.73301	60.3048	3.03221
		75.9922	1.59372	20.6422	1.7447	60.1798	3.08878
		76.1172	1.67744	20.7672	1.76067	60.0548	3.14787
		76.2422	1.76368	20.8922	1.74376	59.9298	3.20955
		76.3672	1.85226	21.0172	1.67626	59.8048	3.27358
		76.4922	1.94301	21.1422	1.61196	59.6798	3.34015
		76.6172	2.03576	21.2672	1.55103	59.5548	3.40881
		76.7422	2.13037	21.3922	1.49367	59.4298	3.47956
		76.8672	2.2267	21.5172	1.44006	59.3048	3.55236
		76.9922	2.32463	21.6422	1.39039	59.1798	3.6037
		77.1172	2.42403	21.7672	1.34484	59.0548	3.65285
		77.2422	2.52477	21.8922	1.30359	58.9298	3.70237
		77.3672	2.62677	22.0172	1.26681	58.8048	3.75375
		77.4922	2.72997	22.1422	1.23466	58.6798	3.80905
		77.6172	2.83428	22.2672	1.20729	58.5548	3.86654
		77.7422	2.93963	22.3922	1.18482	58.4298	3.92598
		77.8672	3.04593	22.5172	1.16737	58.3048	3.98698
		77.9922	3.15337	22.6422	1.15502	58.1798	4.04892
		78.1172	3.26132	22.7672	1.14783	58.0548	4.11284
		78.2422	3.3702	22.8922	1.14585	57.9298	4.18014
		78.3672	3.47982	23.0172	1.14908	57.8048	4.24684
		78.4922	3.54114	23.1422	1.15751	57.6798	4.31716
		78.6172	3.58656	23.2672	1.17109	57.5548	4.38919
		78.7422	3.63455	23.3922	1.18976	57.4298	4.46201
		78.8672	3.68503	23.5172	1.21341	57.3048	4.53646
		78.9922	3.73827	23.6422	1.24195	57.1798	4.61261
		79.1172	3.79363	23.7672	1.27522	57.0548	4.69027
		79.2422	3.85123	23.8922	1.31309	56.9298	4.76958
		79.3672	3.91104	24.0172	1.35539	56.8048	4.8497
		79.4922	3.97299	24.1422	1.40194	56.6798	4.9317
		79.6172	4.03701	24.2672	1.45258	56.5548	5.01499
		79.7422	4.10304	24.3922	1.5071	56.4298	5.0994
		79.8672	4.17101	24.5172	1.56533	56.3048	5.18502
		79.9922	4.24132	24.6422	1.62709	56.1798	5.27164
		80.1172	4.31296	24.7672	1.69218	56.0548	5.35943
		80.2422	4.38629	24.8922	1.76042	55.9298	5.44657
		80.3672	4.46129	25.0172	1.83164	55.8048	5.50589
		80.4922	4.53791	25.1422	1.90568	55.6798	5.4158
		80.6172	4.61609	25.2672	1.98236	55.5548	5.32675
		80.7422	4.69577	25.3922	2.06154	55.4298	5.23877
		80.8672	4.77689	25.5172	2.14306	55.3048	5.15206
		80.9922	4.85986	25.6422	2.22678	55.1798	5.06654
		81.1172	4.94355	25.7672	2.31257	55.0548	4.98211
		81.2422	5.02872	25.8922	2.40031	54.9298	4.89904
		81.3672	5.11512	26.0172	2.43385	54.8048	4.81732
		81.4922	5.20272	26.1422	2.42805	54.6798	4.73702
		81.6172	5.29146	26.2672	2.42591	54.5548	4.65789
		81.7422	5.3813	26.3922	2.42741	54.4298	4.58063
		81.8672	5.47221	26.5172	2.43257	54.3048	4.50499
		81.9922	5.56413	26.6422	2.44136	54.1798	4.43102
		82.1172	5.65704	26.7672	2.45376	54.0548	4.35873
		82.2422	5.75089	26.8922	2.46975	53.9298	4.28803
		82.3672	5.84566	27.0172	2.48928	53.8048	4.21915
		82.4922	5.94129	27.1422	2.51231	53.6798	4.15215
		82.6172	6.03777	27.2672	2.53878	53.5548	4.0871
		82.7422	6.13507	27.3922	2.56863	53.4298	4.02391
		82.8672	6.23314	27.5172	2.60178	53.3048	3.9628
		82.9922	6.33196	27.6422	2.63818	53.1798	3.88924
		83.1172	6.43151	27.7672	2.67773	53.0548	3.81377
		83.2422	6.53174	27.8922	2.72037	52.9298	3.73937
		83.3672	6.63264	28.0172	2.76599	52.8048	3.66678
		83.4922	6.73435	28.1422	2.81452	52.6798	3.59611
		83.6172	6.83668	28.2672	2.86586	52.5548	3.52745
		83.7422	6.93961	28.3922	2.91993	52.4298	3.46093
		83.8672	7.04312	28.5172	2.97663	52.3048	3.39659
		83.9922	7.14703	28.6422	3.03587	52.1798	3.33441
		84.1172	7.25148	28.7672	3.09756	52.0548	3.2745
		84.2422	7.35645	28.8922	3.16161	51.9298	3.21742
		84.3672	7.46193	29.0172	3.22793	51.8048	3.16256
		84.4922	7.5679	29.1422	3.29643	51.6798	3.11015
		84.6172	7.67434	29.2672	3.36703	51.5548	3.06041
		84.7422	7.78123	29.3922	3.43964	51.4298	3.01351
		84.8672	7.88857	29.5172	3.51418	51.3048	2.96839
		84.9922	7.99645	29.6422	3.59057	51.1798	2.9281
		85.1172	8.10474	29.7672	3.66873	51.0548	2.89082
		85.2422	8.21345	29.8922	3.74859	50.9298	2.85611
		85.3672	8.32255	30.0172	3.83009	50.8048	2.82454
		85.4922	8.43187	30.1422	3.91314	50.6798	2.79551
		85.6172	8.54156	30.2672	3.99768	50.5548	2.76976
		85.7422	8.65159	30.3922	4.08365	50.4298	2.74762
		85.8672	8.76196	30.5172	4.17099	50.3048	2.72837
		85.9922	8.87292	30.6422	4.25964	50.1798	2.7124
		86.1172	8.98379	30.7672	4.34955	50.0548	2.69979
		86.2422	9.09519	30.8922	4.44065	49.9298	2.69133
		86.3672	9.20688	31.0172	4.5329	49.8048	2.68626
		86.4922	9.31886	31.1422	4.62625	49.6798	2.68445
		86.6172	9.4311	31.2672	4.72065	49.5548	2.68564
		86.7422	9.54361	31.3922	4.81605	49.4298	2.69084
		86.8672	9.65638	31.5172	4.91242	49.3048	2.69903
		86.9922	9.76941	31.6422	5.00972	49.1798	2.71141
		87.1172	9.88268	31.7672	5.1079	49.0548	2.72719
		87.2422	9.9962	31.8922	5.20693	48.9298	2.74606
		87.3672	10.1099	32.0172	5.30677	48.8048	2.76825
		87.4922	10.2239	32.1422	5.40739	48.6798	2.79402
		87.6172	10.338	32.2672	5.50876	48.5548	2.8227
		87.7422	10.4524	32.3922	5.61085	48.4298	2.85463
		87.8672	10.567	32.5172	5.71362	48.3048	2.88889
		87.9922	10.6817	32.6422	5.81706	48.1798	2.92826
		88.1172	10.7967	32.7672	5.92112	48.0548	2.9699
		88.2422	10.9121	32.8922	6.0258	47.9298	3.01448
		88.3672	11.0274	33.0172	6.13106	47.8048	3.06117
		88.4922	11.143	33.1422	6.23689	47.6798	3.11146
		88.6172	11.228	33.2672	6.34325	47.5548	3.16384
		88.7422	11.3106	33.3922	6.45014	47.4298	3.21921
		88.8672	11.3939	33.5172	6.47744	47.3048	3.27683
		88.9922	11.4778	33.6422	6.4031	47.1798	3.3369
		89.1172	11.5623	33.7672	6.32999	47.0548	3.39931
		89.2422	11.6475	33.8922	6.25816	46.9298	3.46398
		89.3672	11.7333	34.0172	6.18762	46.8048	3.53081
		89.4922	11.8197	34.1422	6.11842	46.6798	3.59949
		89.6172	11.9066	34.2672	6.05059	46.5548	3.67022
		89.7422	11.9941	34.3922	5.98417	46.4298	3.74318
		89.8672	12.0822	34.5172	5.91919	46.3048	3.81805
		89.9922	12.1708	34.6422	5.85569	46.1798	3.89464
		90.1172	12.2599	34.7672	5.79371	46.0548	3.97292
		90.2422	12.3498	34.8922	5.73328	45.9298	4.05269
		90.3672	12.44	35.0172	5.67445	45.8048	4.13405
		90.4922	12.5309	35.1422	5.61724	45.6798	4.21699
		90.6172	12.6222	35.2672	5.5617	45.5548	4.30137
		90.7422	12.714	35.3922	5.50786	45.4298	4.38677
		90.8672	12.8064	35.5172	5.45577	45.3048	4.47351
		90.9922	12.8992	35.6422	5.40546	45.1798	4.54875
		91.1172	12.9925	35.7672	5.35696	45.0548	4.60828
		91.2422	13.0862	35.8922	5.31032	44.9298	4.57507
		91.3672	13.1804	36.0172	5.26557	44.8048	4.54393
		91.4922	13.2751	36.1422	5.22248	44.6798	4.51489
		91.6172	13.3702	36.2672	5.15121	44.5548	4.48818
		91.7422	13.4657	36.3922	5.07301	44.4298	4.4636
		91.8672	13.5616	36.5172	4.9962	44.3048	4.44142
		91.9922	13.6579	36.6422	4.92083	44.1798	4.42183
		92.1172	13.7546	36.7672	4.84694	44.0548	4.40468
		92.2422	13.8516	36.8922	4.77458	43.9298	4.39033
		92.3672	13.9491	37.0172	4.70382	43.8048	4.37757
		92.4922	14.047	37.1422	4.63468	43.6798	4.36823
		92.6172	14.1453	37.2672	4.56724	43.5548	4.36105
		92.7422	14.2439	37.3922	4.50155	43.4298	4.35629
		92.8672	14.3429	37.5172	4.43765	43.3048	4.35405
		92.9922	14.4422	37.6422	4.3756	43.1798	4.35451
		93.1172	14.5419	37.7672	4.31547	43.0548	4.35713
		93.2422	14.6421	37.8922	4.2573	42.9298	4.36259
		93.3672	14.7426	38.0172	4.20116	42.8048	4.37056
		93.4922	14.8433	38.1422	4.14709	42.6798	4.38086
		93.6172	14.9444	38.2672	4.09517	42.5548	4.3935
				38.3922	4.04543	42.4298	4.40877
				38.5172	3.99795	42.3048	4.42584
				38.6422	3.95277	42.1798	4.44696
				38.7672	3.90995	42.0548	4.46891
				38.8922	3.86954	41.9298	4.49392
				39.0172	3.83159	41.8048	4.52129
				39.1422	3.79616	41.6798	4.55162
				39.2672	3.76329	41.5548	4.58275
				39.3922	3.73302	41.4298	4.61777
				39.5172	3.7054	41.3048	4.65364
				39.6422	3.68047	41.1798	4.69243
				39.7672	3.65827	41.0548	4.73337
				39.8922	3.63882	40.9298	4.77603
				40.0172	3.62216	40.8048	4.82018
				40.1422	3.60831	40.6798	4.86697
				40.2672	3.59729	40.5548	4.91575
				40.3922	3.58913	40.4298	4.96648
				40.5172	3.58383	40.3048	5.01882
				40.6422	3.5814	40.1798	5.07272
				40.7672	3.58185	40.0548	5.12815
				40.8922	3.58517	39.9298	5.16754
				41.0172	3.59137	39.8048	5.16249
				41.1422	3.60042	39.6798	5.12625
				41.2672	3.61233	39.5548	5.0918
				41.3922	3.62705	39.4298	5.06
				41.5172	3.64459	39.3048	5.03003
				41.6422	3.6649	39.1798	5.00245
				41.7672	3.68796	39.0548	4.97701
				41.8922	3.69249	38.9298	4.95393
				42.0172	3.64744	38.8048	4.93304
				42.1422	3.60488	38.6798	4.91455
				42.2672	3.56487	38.5548	4.89832
				42.3922	3.52747	38.4298	4.88427
				42.5172	3.49274	38.3048	4.87259
				42.6422	3.46072	38.1798	4.86378
				42.7672	3.43146	38.0548	4.85652
				42.8922	3.40502	37.9298	4.85257
				43.0172	3.38143	37.8048	4.85075
				43.1422	3.31197	37.6798	4.85136
				43.2672	3.23066	37.5548	4.85418
				43.3922	3.15115	37.4298	4.85947
				43.5172	3.07352	37.3048	4.86697
				43.6422	2.99788	37.1798	4.87727
				43.7672	2.92432	37.0548	4.88958
				43.8922	2.85292	36.9298	4.90442
				44.0172	2.7838	36.8048	4.92128
				44.1422	2.71705	36.6798	4.94093
				44.2672	2.65279	36.5548	4.96291
				44.3922	2.59111	36.4298	4.98692
				44.5172	2.53213	36.3048	5.01321
				44.6422	2.47596	36.1798	5.04176
				44.7672	2.42271	36.0548	5.07253
				44.8922	2.3725	35.9298	5.10543
				45.0172	2.32542	35.8048	5.14047
				45.1422	2.28158	35.6798	5.17765
				45.2672	2.2411	35.5548	5.21691
				45.3922	2.20407	35.4298	5.25826
				45.5172	2.17058	35.3048	5.30154
				45.6422	2.14074	35.1798	5.34685
				45.7672	2.1146	35.0548	5.39402
				45.8922	2.09227	34.9298	5.44309
				46.0172	2.07379	34.8048	5.49403
				46.1422	2.05922	34.6798	5.54672
				46.2672	2.0486	34.5548	5.60117
				46.3922	2.04197	34.4298	5.65737
				46.5172	2.03936	34.3048	5.71527
				46.6422	2.04075	34.1798	5.77497
				46.7672	2.04616	34.0548	5.83616
				46.8922	2.05557	33.9298	5.89888
				47.0172	2.06894	33.8048	5.96318
				47.1422	2.08624	33.6798	6.02909
				47.2672	2.10741	33.5548	6.09648
				47.3922	2.13239	33.4298	6.16495
				47.5172	2.16112	33.3048	6.23497
				47.6422	2.19351	33.1798	6.30657
				47.7672	2.22947	33.0548	6.37942
				47.8922	2.26892	32.9298	6.4536
				48.0172	2.31174	32.8048	6.52857
				48.1422	2.35785	32.6798	6.60512
				48.2672	2.40712	32.5548	6.6823
				48.3922	2.45946	32.4298	6.76117
				48.5172	2.44304	32.3048	6.8412
				48.6422	2.39365	32.1798	6.90772
				48.7672	2.3474	32.0548	6.93267
				48.8922	2.3044	31.9298	6.91077
				49.0172	2.26475	31.8048	6.89047
				49.1422	2.22855	31.6798	6.87197
				49.2672	2.19588	31.5548	6.8553
				49.3922	2.16685	31.4298	6.84041
				49.5172	2.14151	31.3048	6.82751
				49.6422	2.11996	31.1798	6.81619
				49.7672	2.10224	31.0548	6.8067
				49.8922	2.08841	30.9298	6.79924
				50.0172	2.07851	30.8048	6.79331
				50.1422	2.07257	30.6798	6.78962
				50.2672	2.07061	30.5548	6.78775
				50.3922	2.07263	30.4298	6.78763
				50.5172	2.07864	30.3048	6.78944
				50.6422	2.0886	30.1798	6.79307
				50.7672	2.10249	30.0548	6.79828
				50.8922	2.12027	29.9298	6.80553
				51.0172	2.14189	29.8048	6.81461
				51.1422	2.16728	29.6798	6.82542
				51.2672	2.19638	29.5548	6.83815
				51.3922	2.2291	29.4298	6.85279
				51.5172	2.26536	29.3048	6.86923
				51.6422	2.30506	29.1798	6.88706
				51.7672	2.34812	29.0548	6.90668
				51.8922	2.39441	28.9298	6.92864
				52.0172	2.44385	28.8048	6.95235
				52.1422	2.49633	28.6798	6.97771
				52.2672	2.55172	28.5548	7.00427
				52.3922	2.60994	28.4298	7.03313
				52.5172	2.67086	28.3048	7.06383
				52.6422	2.73438	28.1798	7.0959
				52.7672	2.80039	28.0548	7.12966
				52.8922	2.8688	27.9298	7.16502
				53.0172	2.93949	27.8048	7.20188
				53.1422	3.01236	27.6798	7.24066
				53.2672	3.08732	27.5548	7.28103
				53.3922	3.16428	27.4298	7.32268
				53.5172	3.24315	27.3048	7.36589
				53.6422	3.32383	27.1798	7.41078
				53.7672	3.40625	27.0548	7.4572
				53.8922	3.49032	26.9298	7.50483
				54.0172	3.57597	26.8048	7.55395
				54.1422	3.66313	26.6798	7.60426
				54.2672	3.75171	26.5548	7.65599
				54.3922	3.84166	26.4298	7.70952
				54.5172	3.93292	26.3048	7.7644
				54.6422	4.02542	26.1798	7.81148
				54.7672	4.1191	26.0548	7.82742
				54.8922	4.21391	25.9298	7.82904
				55.0172	4.3098	25.8048	7.83234
				55.1422	4.40672	25.6798	7.83743
				55.2672	4.50462	25.5548	7.84418
				55.3922	4.60345	25.4298	7.85211
				55.5172	4.70318	25.3048	7.8619
				55.6422	4.80376	25.1798	7.87334
				55.7672	4.90516	25.0548	7.88669
				55.8922	4.94611	24.9298	7.90114
				56.0172	4.8615	24.8048	7.91745
				56.1422	4.77817	24.6798	7.93531
				56.2672	4.69616	24.5548	7.955
				56.3922	4.61553	24.4298	7.97573
				56.5172	4.53633	24.3048	7.99804
				56.6422	4.45861	24.1798	8.02228
				56.7672	4.38243	24.0548	8.04807
				56.8922	4.30785	23.9298	8.07509
				57.0172	4.23492	23.8048	8.1038
				57.1422	4.1637	23.6798	8.13388
				57.2672	4.09426	23.5548	8.16576
				57.3922	4.02666	23.4298	8.19903
				57.5172	3.96096	23.3048	8.23368
				57.6422	3.89723	23.1798	8.26937
				57.7672	3.83553	23.0548	8.30666
				57.8922	3.77593	22.9298	8.34557
				58.0172	3.7185	22.8048	8.38584
				58.1422	3.66331	22.6798	8.42747
				58.2672	3.61043	22.5548	8.47044
				58.3922	3.55991	22.4298	8.51477
				58.5172	3.51183	22.3048	8.56031
				58.6422	3.46626	22.1798	8.60737
				58.7672	3.42326	22.0548	8.65567
				58.8922	3.38289	21.9298	8.70515
				59.0172	3.34521	21.8048	8.75587
				59.1422	3.31029	21.6798	8.80785
				59.2672	3.27818	21.5548	8.861
				59.3922	3.24893	21.4298	8.91541
				59.5172	3.2226	21.3048	8.97073
				59.6422	3.19922	21.1798	9.02768
				59.7672	3.17884	21.0548	9.08589
				59.8922	3.1615	20.9298	9.14491
				60.0172	3.14722	20.8048	9.20504
				60.1422	3.13604	20.6798	9.26405
				60.2672	3.12798	20.5548	9.32408
				60.3922	3.12304	20.4298	9.34876
				60.5172	3.12124	20.3048	9.37252
				60.6422	3.12259	20.1798	9.38108
				60.7672	3.12707	20.0548	9.39113
				60.8922	3.13469	19.9298	9.40245
				61.0172	3.14542	19.8048	9.41516
				61.1422	3.15925	19.6798	9.42905
				61.2672	3.17616	19.5548	9.4443
				61.3922	3.1961	19.4298	9.46141
				61.5172	3.16417	19.3048	9.4799
				61.6422	3.13512	19.1798	9.49929
				61.7672	3.10918	19.0548	9.52013
				61.8922	3.08639	18.9298	9.54232
				62.0172	3.06681	18.8048	9.56638
				62.1422	3.05047	18.6798	9.59075
				62.2672	3.0374	18.5548	9.61729
				62.3922	3.02765	18.4298	9.64553
				62.5172	3.02122	18.3048	9.6745
				62.6422	3.01812	18.1798	9.70507
				62.7672	3.01838	18.0548	9.73642
				62.8922	3.02198	17.9298	9.71746
				63.0172	3.02892	17.8048	9.67553
				63.1422	3.03918	17.6798	9.59032
				63.2672	3.05274	17.5548	9.50765
				63.3922	3.06936	17.4298	9.42449
				63.5172	3.05016	17.3048	9.34409
				63.6422	2.99574	17.1798	9.26291
				63.7672	2.94408	17.0548	9.1826
				63.8922	2.89526	16.9298	9.10343
				64.0172	2.84939	16.8048	9.02517
				64.1422	2.80656	16.6798	8.94835
				64.2672	2.76685	16.5548	8.87119
				64.3922	2.73034	16.4298	8.79594
				64.5172	2.69713	16.3048	8.72153
				64.6422	2.66728	16.1798	8.64626
				64.7672	2.64087	16.0548	8.57452
				64.8922	2.61795	15.9298	8.50163
				65.0172	2.59859	15.8048	8.43226
				65.1422	2.58284	15.6798	8.36144
				65.2672	2.57073	15.5548	8.29433
				65.3922	2.56229	15.4298	8.2269
				65.5172	2.55756	15.3048	8.16047
				65.6422	2.55653	15.1798	8.09578
				65.7672	2.55922	15.0548	8.03187
				65.8922	2.56561	14.9298	7.968
				66.0172	2.5757	14.8048	7.90824
				66.1422	2.58972	14.6798	7.84772
				66.2672	2.60705	14.5548	7.78843
				66.3922	2.62801	14.4298	7.72961
				66.5172	2.6525	14.3048	7.67426
				66.6422	2.68046	14.1798	7.61977
				66.7672	2.71182	14.0548	7.56582
				66.8922	2.74652	13.9298	7.51221
				67.0172	2.78447	13.8048	7.46313
				67.1422	2.82559	13.6798	7.41229
				67.2672	2.86979	13.5548	7.36557
				67.3922	2.91699	13.4298	7.31946
				67.5172	2.96452	13.3048	7.27413
				67.6422	2.93127	13.1798	7.22961
				67.7672	2.90115	13.0548	7.18892
				67.8922	2.87421	12.9298	7.14896
				68.0172	2.85051	12.8048	7.10988
				68.1422	2.8301	12.6798	7.07174
				68.2672	2.81302	12.5548	7.03799
				68.3922	2.79932	12.4298	7.00422
				68.5172	2.78902	12.3048	6.97212
				68.6422	2.78259	12.1798	6.94191
				68.7672	2.7706	12.0548	6.91285
				68.8922	2.74127	11.9298	6.88412
				69.0172	2.71534	11.8048	6.86052
				69.1422	2.69284	11.6798	6.83757
				69.2672	2.67385	11.5548	6.81544
				69.3922	2.64892	11.4298	6.79607
				69.5172	2.59159	11.3048	6.77773
				69.6422	2.53721	11.1798	6.76046
				69.7672	2.48589	11.0548	6.74765
				69.8922	2.43775	10.9298	6.73515
				70.0172	2.39291	10.8048	6.7245
				70.1422	2.35147	10.6798	6.71576
				70.2672	2.31353	10.5548	6.7089
				70.3922	2.27922	10.4298	6.70426
				70.5172	2.2486	10.3048	6.7007
				70.6422	2.22179	10.1798	6.69895
				70.7672	2.19884	10.0548	6.69907
				70.8922	2.17985	9.9298	6.70161
				71.0172	2.16485	9.8048	6.70602
				71.1422	2.15391	9.6798	6.71222
				71.2672	2.14705	9.5548	6.71983
				71.3922	2.1443	9.4298	6.73006
				71.5172	2.14567	9.3048	6.74221
				71.6422	2.15115	9.1798	6.75617
				71.7672	2.16072	9.0548	6.7714
				71.8922	2.17436	8.9298	6.78848
				72.0172	2.19202	8.8048	6.80681
				72.1422	2.21364	8.6798	6.82806
				72.2672	2.23917	8.5548	6.85109
				72.3922	2.26871	8.4298	6.87522
				72.5172	2.30198	8.3048	6.90114
				72.6422	2.3387	8.1798	6.92913
				72.7672	2.37898	8.0548	6.95886
				72.8922	2.42286	7.9298	6.99009
				73.0172	2.47003	7.8048	7.02266
				73.1422	2.52028	7.6798	7.05744
				73.2672	2.57364	7.5548	7.09386
				73.3922	2.62998	7.4298	7.13209
				73.5172	2.6892	7.3048	7.17171
				73.6422	2.75116	7.1798	7.21311
				73.7672	2.81577	7.0548	7.25586
				73.8922	2.88291	6.9298	7.29969
				74.0172	2.95246	6.8048	7.34504
				74.1422	3.02432	6.6798	7.39263
				74.2672	3.09838	6.5548	7.44094
				74.3922	3.17455	6.4298	7.49167
				74.5172	3.25272	6.3048	7.5431
				74.6422	3.33279	6.1798	7.59639
				74.7672	3.41469	6.0548	7.64978
				74.8922	3.49832	5.9298	7.70696
				75.0172	3.5836	5.8048	7.76347
				75.1422	3.67045	5.6798	7.822
				75.2672	3.7588	5.5548	7.8818
				75.3922	3.84857	5.4298	7.94245
				75.5172	3.93969	5.3048	8.00422
				75.6422	4.0321	5.1798	8.068
				75.7672	4.12574	5.0548	8.13292
				75.8922	4.22054	4.9298	8.19839
				76.0172	4.31646	4.8048	8.26501
				76.1422	4.41343	4.6798	8.33336
				76.2672	4.51142	4.5548	8.40279
				76.3922	4.61037	4.4298	8.47265
				76.5172	4.71024	4.3048	8.54347
				76.6422	4.81098	4.1798	8.61579
				76.7672	4.91255	4.0548	8.68912
				76.8922	5.01493	3.9298	8.76297
				77.0172	5.11806	3.8048	8.8378
				77.1422	5.22192	3.6798	8.91359
				77.2672	5.32647	3.5548	8.99048
				77.3922	5.43168	3.4298	9.06902
				77.5172	5.53753	3.3048	9.14819
				77.6422	5.64399	3.1798	9.22823
				77.7672	5.75102	3.0548	9.30856
				77.8922	5.81959	2.9298	9.38976
				78.0172	5.88943	2.8048	9.47177
				78.1422	5.96065	2.6798	9.55332
				78.2672	6.0332	2.5548	9.63773
				78.3922	6.10705	2.4298	9.67909
				78.5172	6.18217	2.3048	9.69237
				78.6422	6.25852	2.1798	9.70648
				78.7672	6.33607	2.0548	9.72194
				78.8922	6.41479	1.9298	9.73714
				79.0172	6.49463	1.8048	9.75611
				79.1422	6.57557	1.6798	9.77404
				79.2672	6.65757	1.5548	9.79532
				79.3922	6.74062	1.4298	9.81681
				79.5172	6.82466	1.3048	9.83961
				79.6422	6.90969	1.1798	9.86438
				79.7672	6.99567	1.0548	9.89045
				79.8922	7.08256	0.9298	9.91609
				80.0172	7.17035	0.8048	9.94319
				80.1422	7.25902	0.6798	9.96094
				80.2672	7.34852	0.5548	9.97648
				80.3922	7.43885	0.4298	9.97535
				80.5172	7.52997	0.3048	9.9754
				80.6422	7.62186	0.1798	9.97709
				80.7672	7.71451	0.0548	9.9802
				80.8922	7.80788	-0.0702	9.98461
				81.0172	7.90196	-0.1952	9.98976
				81.1422	7.99673	-0.3202	9.99614
				81.2672	8.07364	-0.4452	10.0038
				81.3922	8.14971	-0.5702	10.0132
				81.5172	8.22677	-0.6952	10.0239
				81.6422	8.30472	-0.8202	10.0362
				81.7672	8.38362	-0.9452	10.0495
				81.8922	8.46345	-1.0702	10.0643
				82.0172	8.54419	-1.1952	10.0801
				82.1422	8.62581	-1.3202	10.0973
				82.2672	8.70831	-1.4452	10.1154
				82.3922	8.79164	-1.5702	10.1355
				82.5172	8.8758	-1.6952	10.1562
				82.6422	8.96077	-1.8202	10.1785
				82.7672	9.04652	-1.9452	10.2018
				82.8922	9.13304	-2.0702	10.2265
				83.0172	9.2203	-2.1952	10.2522
				83.1422	9.3083	-2.3202	10.2798
				83.2672	9.39701	-2.4452	10.3081
				83.3922	9.48642	-2.5702	10.338
				83.5172	9.57651	-2.6952	10.3685
				83.6422	9.6674	-2.8202	10.4007
				83.7672	9.75893	-2.9452	10.4341
				83.8922	9.85096	-3.0702	10.4683
				84.0172	9.94361	-3.1952	10.5038
				84.1422	10.0369	-3.3202	10.5379
				84.2672	10.1307	-3.4452	10.5726
				84.3922	10.2251	-3.5702	10.6002
				84.5172	10.3201	-3.6952	10.6295
				84.6422	10.4156	-3.8202	10.66
				84.7672	10.5116	-3.9452	10.6915
				84.8922	10.6082	-4.0702	10.7241
				85.0172	10.7053	-4.1952	10.7577
				85.1422	10.8029	-4.3202	10.7925
				85.2672	10.901	-4.4452	10.8282
				85.3922	10.9995	-4.5702	10.8655
				85.5172	11.0985	-4.6952	10.9036
				85.6422	11.198	-4.8202	10.9427
				85.7672	11.2979	-4.9452	10.9832
				85.8922	11.3982	-5.0702	11.0248
				86.0172	11.499	-5.1952	11.0675
				86.1422	11.6001	-5.3202	11.111
				86.2672	11.7017	-5.4452	11.1562
				86.3922	11.8037	-5.5702	11.2023
				86.5172	11.9061	-5.6952	11.2487
				86.6422	12.0088	-5.8202	11.2971
				86.7672	12.1119	-5.9452	11.3458
				86.8922	12.2154	-6.0702	11.3953
				87.0172	12.3192	-6.1952	11.4465
				87.1422	12.4233	-6.3202	11.4383
				87.2672	12.5278	-6.4452	11.4209
				87.3922	12.6326	-6.5702	11.4014
				87.5172	12.7378	-6.6952	11.3825
				87.6422	12.8433	-6.8202	11.3652
				87.7672	12.949	-6.9452	11.3485
				87.8922	13.0551	-7.0702	11.3329
				88.0172	13.1615	-7.1952	11.3185
				88.1422	13.2681	-7.3202	11.3057
				88.2672	13.3751	-7.4452	11.2932
				88.3922	13.4823	-7.5702	11.2834
				88.5172	13.5898	-7.6952	11.2738
				88.6422	13.6975	-7.8202	11.2655
				88.7672	13.8055	-7.9452	11.2584
				88.8922	13.9138	-8.0702	11.2524
				89.0172	14.0223	-8.1952	11.2476
				89.1422	14.1311	-8.3202	11.2439
				89.2672	14.2401	-8.4452	11.2413
				89.3922	14.3493	-8.5702	11.2386
				89.5172	14.4588	-8.6952	11.2398
				89.6422	14.5685	-8.8202	11.2411
				89.7672	14.6784	-8.9452	11.2433
				89.8922	14.7885	-9.0702	11.2459
				90.0172	14.8988	-9.1952	11.2527
						-9.3202	11.2566
						-9.4452	11.2655
						-9.5702	11.2719
						-9.6952	11.283
						-9.8202	11.2924
						-9.9452	11.3062
						-10.0702	11.3194
						-10.1952	11.3334
						-10.3202	11.3467
						-10.4452	11.3651
						-10.5702	11.3829
						-10.6952	11.4019
						-10.8202	11.422
						-10.9452	11.4432
						-11.0702	11.4653
						-11.1952	11.4886
						-11.3202	11.513
						-11.4452	11.5385
						-11.5702	11.5656
						-11.6952	11.5938
						-11.8202	11.6213
						-11.9452	11.653
						-12.0702	11.6841
						-12.1952	11.7164
						-12.3202	11.75
						-12.4452	11.7845
						-12.5702	11.8201
						-12.6952	11.8564
						-12.8202	11.8921
						-12.9452	11.9324
						-13.0702	11.9724
						-13.1952	12.0133
						-13.3202	12.0548
						-13.4452	12.0972
						-13.5702	12.1407
						-13.6952	12.1851
						-13.8202	12.2305
						-13.9452	12.2768
						-14.0702	12.3244
						-14.1952	12.373
						-14.3202	12.4223
						-14.4452	12.4726
						-14.5702	12.5225
						-14.6952	12.5759
						-14.8202	12.6275
						-14.9452	12.6834
						-15.0702	12.7385
						-15.1952	12.7938
						-15.3202	12.8505
						-15.4452	12.9079
						-15.5702	12.9658
						-15.6952	13.0246
						-15.8202	13.0842
						-15.9452	13.1446
						-16.0702	13.206
						-16.1952	13.2682
						-16.3202	13.331
						-16.4452	13.3945
						-16.5702	13.4591
						-16.6952	13.5245
						-16.8202	13.5905
						-16.9452	13.6572
						-17.0702	13.7244
						-17.1952	13.7923
						-17.3202	13.8609
						-17.4452	13.9302
						-17.5702	14.0002
						-17.6952	14.0709
						-17.8202	14.1426
						-17.9452	14.215
						-18.0702	14.2879
						-18.1952	14.3614
						-18.3202	14.4353
						-18.4452	14.5098
						-18.5702	14.5851
						-18.6952	14.661
						-18.8202	14.7379
						-18.9452	14.8155
						-19.0702	14.8929
						-19.1952	14.971

## Sheet: Figure 5a
		Ca++
		z coordinate of permeating ions as a function of t
		t and z_xx are in units of ns and angstrom, respectively, and xx is the sequential number of permeating ions.
		t	z_01	t	z_02	t	z_03	t	z_04	t	z_05	t	z_06
		0	60.76	0	73.87	70	95.86	0	73.92	0	69.05	30	84.12
		0.04	63.59	0.04	74.09	70.04	96.58	0.04	74.26	0.04	69.5	30.04	83.6
		0.08	63.66	0.08	72.95	70.08	95.55	0.08	74.62	0.08	69.97	30.08	81.37
		0.12	64.16	0.12	73.14	70.12	96.37	0.12	74.43	0.12	69.26	30.12	80.65
		0.16	64.38	0.16	72.63	70.16	94.78	0.16	74.14	0.16	68.98	30.16	81.33
		0.2	64.52	0.2	73.87	70.2	93.72	0.2	74.2	0.2	69.48	30.2	81.02
		0.24	63.12	0.24	73.63	70.24	89.16	0.24	74.62	0.24	72.38	30.24	82.03
		0.28	62.95	0.28	72.83	70.28	84.7	0.28	74.02	0.28	71.35	30.28	81.3
		0.32	65.7	0.32	72.46	70.32	84.3	0.32	74.41	0.32	71.16	30.32	80.85
		0.36	64.3	0.36	73.2	70.36	83.82	0.36	74.67	0.36	70.76	30.36	81.1
		0.4	64.6	0.4	73.19	70.4	83.55	0.4	74.4	0.4	70.56	30.4	79.9
		0.44	64.18	0.44	74.08	70.44	85.15	0.44	74.05	0.44	70.48	30.44	81.42
		0.48	64.34	0.48	73.3	70.48	85.3	0.48	74.27	0.48	71.92	30.48	81.45
		0.52	61.99	0.52	73.35	70.52	82.76	0.52	73.71	0.52	71.88	30.52	81.15
		0.56	63.68	0.56	72.83	70.56	84.23	0.56	74.09	0.56	70.47	30.56	81.36
		0.6	63.78	0.6	73.28	70.6	87.7	0.6	73.58	0.6	71.3	30.6	82.4
		0.64	63.4	0.64	71.22	70.64	92.92	0.64	74.06	0.64	70.62	30.64	79.67
		0.68	64.48	0.68	71.89	70.68	98.98	0.68	73.93	0.68	69.02	30.68	81.1
		0.72	64.61	0.72	72.35	70.72	97.89	0.72	74.12	0.72	70.86	30.72	79.65
		0.76	64.47	0.76	71.41	70.76	92.74	0.76	73.55	0.76	73.36	30.76	80.98
		0.8	65.32	0.8	72.07	70.8	93.81	0.8	74.3	0.8	71.74	30.8	78.89
		0.84	65.36	0.84	71.93	70.84	93.98	0.84	73.87	0.84	70.59	30.84	79.43
		0.88	65.05	0.88	72.36	70.88	96.59	0.88	73.79	0.88	70.02	30.88	77.83
		0.92	66.37	0.92	72.9	70.92	97.53	0.92	74.04	0.92	67.98	30.92	76.75
		0.96	65.95	0.96	73.26	70.96	94.38	0.96	74.64	0.96	69.79	30.96	72.97
		1	65.36	1	72.71	71	94.13	1	74.19	1	68.96	31	73.64
		1.04	64.85	1.04	72.6	71.04	92.14	1.04	74.37	1.04	68.73	31.04	74.9
		1.08	65.61	1.08	72.73	71.08	90.06	1.08	73.75	1.08	69.04	31.08	73.58
		1.12	63.87	1.12	73.06	71.12	90.37	1.12	74.13	1.12	72.08	31.12	74.61
		1.16	64.73	1.16	73.58	71.16	88.2	1.16	74.68	1.16	71.22	31.16	74.05
		1.2	62.59	1.2	73.98	71.2	86.01	1.2	72.87	1.2	68.35	31.2	73.81
		1.24	62.66	1.24	73.68	71.24	87.52	1.24	73.72	1.24	69.44	31.24	74.29
		1.28	64.12	1.28	73.5	71.28	86.85	1.28	74.08	1.28	70.25	31.28	74.17
		1.32	64.61	1.32	73.8	71.32	84.59	1.32	74.23	1.32	70	31.32	73.45
		1.36	62.36	1.36	73.47	71.36	85.16	1.36	73.99	1.36	70.01	31.36	74.34
		1.4	65.02	1.4	73.63	71.4	83.71	1.4	73.53	1.4	70.44	31.4	73.59
		1.44	64.35	1.44	73.83	71.44	86.51	1.44	73.82	1.44	69.81	31.44	74.13
		1.48	63.07	1.48	73.6	71.48	82.9	1.48	74.01	1.48	67.8	31.48	73.66
		1.52	62.53	1.52	73.89	71.52	83.94	1.52	74.02	1.52	68.47	31.52	73.75
		1.56	62.97	1.56	73.01	71.56	84.42	1.56	73.98	1.56	69.81	31.56	74
		1.6	64.27	1.6	74.43	71.6	85.1	1.6	74.02	1.6	70.52	31.6	74.24
		1.64	63.38	1.64	73.65	71.64	84.07	1.64	74.2	1.64	70.67	31.64	73.72
		1.68	64.54	1.68	73.92	71.68	84.28	1.68	73.1	1.68	71.29	31.68	74.17
		1.72	62.8	1.72	71.98	71.72	84.86	1.72	74	1.72	70.32	31.72	73.81
		1.76	64.39	1.76	73.22	71.76	84.54	1.76	74.44	1.76	71.71	31.76	73.62
		1.8	65	1.8	72.36	71.8	84.32	1.8	73.27	1.8	72.32	31.8	73.85
		1.84	65.14	1.84	72.71	71.84	84.52	1.84	73.6	1.84	71.63	31.84	73.82
		1.88	66.05	1.88	72.69	71.88	85.76	1.88	73.88	1.88	70.51	31.88	74.14
		1.92	65	1.92	73.16	71.92	88.04	1.92	74.4	1.92	71.34	31.92	73.71
		1.96	64.06	1.96	73.31	71.96	84.02	1.96	74.43	1.96	71.27	31.96	73.94
		2	63.94	2	73.52	72	82.96	2	74.62	2	71.04	32	74.7
		2.04	62.66	2.04	74.07	72.04	81.1	2.04	75.51	2.04	68.45	32.04	74.3
		2.08	63.14	2.08	73.2	72.08	79.34	2.08	75.04	2.08	70.31	32.08	73.33
		2.12	64.75	2.12	73.27	72.12	78.59	2.12	76.08	2.12	69.79	32.12	74.08
		2.16	63.16	2.16	73.39	72.16	80.52	2.16	76.96	2.16	69.55	32.16	75.48
		2.2	63.76	2.2	73.78	72.2	84.19	2.2	76.69	2.2	68.98	32.2	75.02
		2.24	63.32	2.24	73.1	72.24	86.75	2.24	79.28	2.24	69.8	32.24	72.99
		2.28	63.77	2.28	72.68	72.28	86.09	2.28	76.6	2.28	68.81	32.28	73.33
		2.32	60.11	2.32	73.12	72.32	85.75	2.32	78.66	2.32	68.14	32.32	72.92
		2.36	60.43	2.36	72.95	72.36	87.68	2.36	76.04	2.36	68.53	32.36	73.54
		2.4	63.67	2.4	74.11	72.4	85.81	2.4	74.5	2.4	68.1	32.4	73.15
		2.44	62.17	2.44	73.11	72.44	86.28	2.44	76.67	2.44	68.99	32.44	71.62
		2.48	61.11	2.48	73.5	72.48	85.64	2.48	80.18	2.48	69.2	32.48	71.78
		2.52	61.53	2.52	73.2	72.52	84.63	2.52	80.86	2.52	69.18	32.52	71.72
		2.56	62.51	2.56	74.27	72.56	83.59	2.56	81.87	2.56	69.98	32.56	71.77
		2.6	63.84	2.6	73.29	72.6	82.55	2.6	82.12	2.6	70.5	32.6	71.74
		2.64	65.07	2.64	73.02	72.64	81.76	2.64	81.85	2.64	73.09	32.64	71.68
		2.68	65.38	2.68	72.58	72.68	83.78	2.68	80.84	2.68	71.91	32.68	72.65
		2.72	64.43	2.72	73.02	72.72	85.7	2.72	82.25	2.72	71.43	32.72	71.19
		2.76	63.99	2.76	73.14	72.76	87.46	2.76	82.74	2.76	70.19	32.76	71.09
		2.8	63.13	2.8	73.28	72.8	86.59	2.8	80.82	2.8	72.17	32.8	71.02
		2.84	63.84	2.84	72.63	72.84	85.74	2.84	82.77	2.84	71.27	32.84	70.25
		2.88	65.09	2.88	72.05	72.88	85.85	2.88	83.66	2.88	72.12	32.88	69.85
		2.92	64.65	2.92	71.75	72.92	86.36	2.92	81.36	2.92	71.51	32.92	70.97
		2.96	65.83	2.96	72.57	72.96	88.26	2.96	79.88	2.96	72.01	32.96	69.94
		3	64.96	3	73.21	73	87.67	3	80.96	3	70.99	33	70.42
		3.04	62.2	3.04	72.35	73.04	86.98	3.04	80.11	3.04	69.53	33.04	71.37
		3.08	63.57	3.08	71.9	73.08	85.62	3.08	80.26	3.08	70.81	33.08	70.37
		3.12	62.35	3.12	72.03	73.12	84.67	3.12	78.68	3.12	69.4	33.12	70.93
		3.16	64.39	3.16	71.33	73.16	81.07	3.16	80.8	3.16	69.61	33.16	72.37
		3.2	63.3	3.2	72.93	73.2	82.17	3.2	79.41	3.2	69.26	33.2	70.97
		3.24	62.12	3.24	73.61	73.24	81.75	3.24	77.58	3.24	68.76	33.24	71
		3.28	60.62	3.28	73.55	73.28	79.36	3.28	77.18	3.28	69.04	33.28	71.46
		3.32	63.11	3.32	74.06	73.32	80.96	3.32	74.84	3.32	70.02	33.32	70.99
		3.36	63.19	3.36	72.98	73.36	79.62	3.36	74.11	3.36	69.67	33.36	71.69
		3.4	62.29	3.4	72.16	73.4	80.43	3.4	72.59	3.4	68.75	33.4	71.93
		3.44	63.99	3.44	72	73.44	81.02	3.44	72.16	3.44	70.82	33.44	73.29
		3.48	63.72	3.48	71.75	73.48	82.83	3.48	72.37	3.48	72.19	33.48	72.75
		3.52	62.46	3.52	71.78	73.52	85.25	3.52	75.13	3.52	71.23	33.52	73.25
		3.56	61.85	3.56	71.88	73.56	82.48	3.56	72.31	3.56	70.08	33.56	72.83
		3.6	63.03	3.6	71.64	73.6	82.75	3.6	71.08	3.6	69.85	33.6	71.23
		3.64	60.62	3.64	71.11	73.64	78.59	3.64	69.3	3.64	71.88	33.64	70.57
		3.68	61.19	3.68	71.52	73.68	78.77	3.68	68	3.68	71.22	33.68	71.85
		3.72	63.48	3.72	72.38	73.72	81.77	3.72	69.12	3.72	71.31	33.72	71.92
		3.76	62.32	3.76	73.11	73.76	82.67	3.76	68.11	3.76	72.36	33.76	72.32
		3.8	61.27	3.8	72.69	73.8	86.28	3.8	68.37	3.8	71.81	33.8	73.29
		3.84	60.48	3.84	73.37	73.84	87.79	3.84	67.64	3.84	71.01	33.84	71.86
		3.88	63.47	3.88	73.03	73.88	84.38	3.88	67.83	3.88	72.31	33.88	72.09
		3.92	63.01	3.92	73.73	73.92	77.33	3.92	69.01	3.92	72.15	33.92	71.78
		3.96	62.1	3.96	72.63	73.96	75.12	3.96	68.44	3.96	71.89	33.96	73.21
		4	62.96	4	73.02	74	74.78	4	68.77	4	72.54	34	75.06
		4.04	61.46	4.04	73.33	74.04	73.4	4.04	67.63	4.04	72.75	34.04	76.31
		4.08	62.26	4.08	72.83	74.08	72.79	4.08	68.11	4.08	74.44	34.08	76.43
		4.12	62.18	4.12	71.65	74.12	73.38	4.12	68.31	4.12	74.2	34.12	74.63
		4.16	59.67	4.16	73.01	74.16	73.56	4.16	67.15	4.16	76.89	34.16	75.81
		4.2	60.29	4.2	72.56	74.2	71.97	4.2	68.26	4.2	78.09	34.2	77.17
		4.24	59.21	4.24	73.31	74.24	72.34	4.24	68.8	4.24	79.81	34.24	76.1
		4.28	59.2	4.28	73.13	74.28	72.03	4.28	67.99	4.28	74.6	34.28	74.39
		4.32	59.95	4.32	72.78	74.32	70.67	4.32	68.49	4.32	76.03	34.32	73.44
		4.36	59.03	4.36	73.05	74.36	71.09	4.36	67.48	4.36	75.94	34.36	73.8
		4.4	61.35	4.4	73.4	74.4	72.05	4.4	68.05	4.4	76.98	34.4	74.14
		4.44	61.35	4.44	73.37	74.44	71.55	4.44	66.89	4.44	74.27	34.44	73.85
		4.48	58.22	4.48	73.52	74.48	72.42	4.48	66.34	4.48	74.71	34.48	74.42
		4.52	60.77	4.52	73.09	74.52	72.2	4.52	66.85	4.52	76.36	34.52	74.04
		4.56	60.83	4.56	73.24	74.56	73	4.56	69.17	4.56	75.49	34.56	73.57
		4.6	60.39	4.6	72.88	74.6	72.14	4.6	68.87	4.6	74.16	34.6	73.75
		4.64	60.54	4.64	73.1	74.64	73.33	4.64	68.86	4.64	74.35	34.64	74.44
		4.68	59.94	4.68	73.41	74.68	73.34	4.68	67.3	4.68	74.79	34.68	75.02
		4.72	61.84	4.72	73.71	74.72	73.21	4.72	68.36	4.72	74.75	34.72	74.6
		4.76	60.26	4.76	72.72	74.76	73.03	4.76	68.23	4.76	72.82	34.76	74.26
		4.8	59.43	4.8	74.03	74.8	73.4	4.8	67.38	4.8	73.15	34.8	73.28
		4.84	60.08	4.84	72.52	74.84	73.47	4.84	67.62	4.84	72.13	34.84	73.99
		4.88	63.31	4.88	73.47	74.88	73.38	4.88	67.44	4.88	71.9	34.88	74.76
		4.92	62.51	4.92	74.53	74.92	72.93	4.92	66.84	4.92	71.85	34.92	74.32
		4.96	62.1	4.96	73.45	74.96	72.09	4.96	67.42	4.96	71.83	34.96	74.59
		5	61.55	5	74	75	72.5	5	66.9	5	72.05	35	74.12
		5.04	60.62	5.04	73.3	75.04	72.06	5.04	67.13	5.04	72.12	35.04	74.97
		5.08	61.03	5.08	72.58	75.08	71.42	5.08	68.5	5.08	72.38	35.08	73.69
		5.12	61.29	5.12	73.34	75.12	71.28	5.12	68.19	5.12	72.01	35.12	73.18
		5.16	61.66	5.16	75.83	75.16	70.82	5.16	69.22	5.16	72.81	35.16	73.98
		5.2	59	5.2	75.07	75.2	71.78	5.2	68.41	5.2	71.92	35.2	74.02
		5.24	62.93	5.24	74.79	75.24	71.7	5.24	68.26	5.24	71.76	35.24	74.09
		5.28	62.86	5.28	74.83	75.28	70.9	5.28	69.2	5.28	71.41	35.28	73.21
		5.32	62.82	5.32	80.24	75.32	71.4	5.32	68.26	5.32	72	35.32	72.83
		5.36	63.09	5.36	83.4	75.36	71.32	5.36	69.46	5.36	72.09	35.36	73.97
		5.4	60.59	5.4	83.44	75.4	71.48	5.4	68.29	5.4	71.76	35.4	73.92
		5.44	62.47	5.44	77.61	75.44	71.92	5.44	69.38	5.44	71.11	35.44	74.15
		5.48	62.26	5.48	74.63	75.48	70.65	5.48	67.42	5.48	71.28	35.48	74.13
		5.52	65.69	5.52	76.77	75.52	71.11	5.52	67.9	5.52	71.44	35.52	72.57
		5.56	64.81	5.56	77.29	75.56	71.09	5.56	66.82	5.56	71.82	35.56	74.78
		5.6	66.91	5.6	79.05	75.6	71.12	5.6	66.63	5.6	71.72	35.6	73.71
		5.64	67.68	5.64	75.16	75.64	71.56	5.64	66.45	5.64	71.33	35.64	73.12
		5.68	67.12	5.68	75.29	75.68	71.72	5.68	66.69	5.68	72.3	35.68	74.35
		5.72	67.58	5.72	77.82	75.72	70.23	5.72	66.65	5.72	71.41	35.72	74.07
		5.76	67.16	5.76	76.54	75.76	71.24	5.76	66.76	5.76	71.18	35.76	73.93
		5.8	67.79	5.8	77.23	75.8	70.73	5.8	67.6	5.8	71.67	35.8	73.98
		5.84	67.58	5.84	77	75.84	70.57	5.84	67.38	5.84	70.74	35.84	73.85
		5.88	66.69	5.88	76.63	75.88	72	5.88	68.05	5.88	71.13	35.88	73.44
		5.92	67.82	5.92	75.8	75.92	70.29	5.92	68.73	5.92	71.76	35.92	74.06
		5.96	67.74	5.96	75.56	75.96	70.72	5.96	68.4	5.96	71.29	35.96	74.16
		6	67.13	6	74.94	76	70.32	6	68.71	6	71.31	36	74.15
		6.04	67.16	6.04	76.32	76.04	71.42	6.04	68.68	6.04	71.04	36.04	74.36
		6.08	66.96	6.08	75.06	76.08	69.72	6.08	69.37	6.08	71.35	36.08	73.94
		6.12	66.96	6.12	75.66	76.12	69.57	6.12	70.61	6.12	71.38	36.12	73.72
		6.16	67.05	6.16	75.74	76.16	71.57	6.16	70.06	6.16	71.59	36.16	74.49
		6.2	67.88	6.2	75.47	76.2	70.96	6.2	69.25	6.2	71.3	36.2	73.58
		6.24	66.77	6.24	75.32	76.24	69.99	6.24	71.67	6.24	71.42	36.24	73.29
		6.28	68	6.28	75.1	76.28	69.36	6.28	68.6	6.28	71.25	36.28	72.9
		6.32	68.08	6.32	75.37	76.32	70.88	6.32	69.35	6.32	71.42	36.32	73.7
		6.36	69.37	6.36	75.48	76.36	69.99	6.36	66.46	6.36	71.74	36.36	76.22
		6.4	68.74	6.4	75.33	76.4	67.59	6.4	65.74	6.4	73.27	36.4	74.18
		6.44	68.82	6.44	75.6	76.44	68.69	6.44	65.57	6.44	73.85	36.44	72.56
		6.48	69.14	6.48	74.73	76.48	69.16	6.48	66.21	6.48	75.16	36.48	73.14
		6.52	69.14	6.52	74.94	76.52	70.83	6.52	65.36	6.52	77.19	36.52	73.54
		6.56	70.02	6.56	75.39	76.56	71.04	6.56	65.15	6.56	75.45	36.56	72.05
		6.6	69.93	6.6	75.02	76.6	71.8	6.6	66.2	6.6	75.65	36.6	73.24
		6.64	69.23	6.64	75.2	76.64	70.37	6.64	65.51	6.64	74.68	36.64	71.36
		6.68	70.68	6.68	74.94	76.68	70.22	6.68	65.9	6.68	72.47	36.68	71.99
		6.72	69.63	6.72	75.43	76.72	71.2	6.72	66.32	6.72	72.14	36.72	72
		6.76	68.91	6.76	74.84	76.76	70.87	6.76	66.08	6.76	72.41	36.76	71.55
		6.8	69.53	6.8	74.88	76.8	70.88	6.8	66.34	6.8	71.96	36.8	75.14
		6.84	69.19	6.84	74.99	76.84	71.27	6.84	66.24	6.84	71.44	36.84	74.25
		6.88	69.42	6.88	74.65	76.88	70.94	6.88	67.22	6.88	71.26	36.88	73.51
		6.92	69.68	6.92	74.64	76.92	70.05	6.92	65.31	6.92	71.32	36.92	73.66
		6.96	69.46	6.96	75.89	76.96	70.53	6.96	65.26	6.96	71.03	36.96	74.22
		7	69.89	7	74.29	77	71.9	7	63.92	7	70.63	37	74.21
		7.04	69.32	7.04	74.65	77.04	72.38	7.04	64.16	7.04	70.27	37.04	73.94
		7.08	69.5	7.08	74.67	77.08	72.72	7.08	65.56	7.08	71.5	37.08	74.6
		7.12	70.12	7.12	74.59	77.12	70.83	7.12	64.5	7.12	71.08	37.12	74.19
		7.16	69.55	7.16	74.72	77.16	71.39	7.16	62.84	7.16	70.53	37.16	73.96
		7.2	68.83	7.2	74.8	77.2	71.1	7.2	64.03	7.2	71.25	37.2	75.8
		7.24	70.12	7.24	74.56	77.24	71.59	7.24	64.14	7.24	71.04	37.24	73.6
		7.28	69.47	7.28	74.1	77.28	71.63	7.28	62.7	7.28	71.57	37.28	74.64
		7.32	69.06	7.32	73.78	77.32	71.16	7.32	61.08	7.32	71.11	37.32	74.52
		7.36	69.89	7.36	72.47	77.36	70.91	7.36	62.64	7.36	71.91	37.36	75.01
		7.4	69.16	7.4	72.82	77.4	71.05	7.4	64	7.4	71.65	37.4	74.62
		7.44	68.41	7.44	73.11	77.44	71.53	7.44	62.46	7.44	70.38	37.44	73.96
		7.48	69.06	7.48	72.48	77.48	71.45	7.48	61.43	7.48	71.77	37.48	74.37
		7.52	69.28	7.52	73.1	77.52	70.78	7.52	62.73	7.52	70.7	37.52	74.89
		7.56	69.16	7.56	72.61	77.56	70.4	7.56	64.68	7.56	70.71	37.56	74.09
		7.6	69.3	7.6	73.2	77.6	68.56	7.6	64.9	7.6	70.75	37.6	74.18
		7.64	69.56	7.64	72.98	77.64	69.4	7.64	63.89	7.64	71.22	37.64	73.85
		7.68	69.16	7.68	72.84	77.68	68.91	7.68	64.64	7.68	71.52	37.68	73.55
		7.72	69.46	7.72	72.1	77.72	69.13	7.72	64.67	7.72	70.96	37.72	73.47
		7.76	70.7	7.76	73.3	77.76	68.93	7.76	64.52	7.76	71.36	37.76	72.38
		7.8	68.75	7.8	72.31	77.8	68.66	7.8	64.14	7.8	70.55	37.8	71.42
		7.84	69.36	7.84	72.56	77.84	69.25	7.84	62.86	7.84	70.97	37.84	71.46
		7.88	70.6	7.88	73.69	77.88	69.67	7.88	63.67	7.88	69.76	37.88	71.87
		7.92	71.44	7.92	73.73	77.92	68.92	7.92	65.44	7.92	69.71	37.92	71.63
		7.96	72.37	7.96	72.77	77.96	68.68	7.96	62.76	7.96	69.02	37.96	70.95
		8	71.73	8	73.11	78	69.01	8	64.33	8	69.82	38	71.24
		8.04	70	8.04	72.96	78.04	69.46	8.04	64	8.04	69.95	38.04	71.46
		8.08	70.61	8.08	73.36	78.08	69.14	8.08	63.72	8.08	69.26	38.08	72.24
		8.12	69.66	8.12	73.08	78.12	69.2	8.12	64.32	8.12	69.92	38.12	72.4
		8.16	69.6	8.16	72.86	78.16	69.36	8.16	64.76	8.16	70.28	38.16	73.21
		8.2	68.9	8.2	73	78.2	68.62	8.2	64.61	8.2	69.47	38.2	72.49
		8.24	69	8.24	72.87	78.24	69.19	8.24	65.61	8.24	71.43	38.24	73.11
		8.28	69.93	8.28	73.2	78.28	68.94	8.28	64.04	8.28	69.91	38.28	73.13
		8.32	68.73	8.32	72.97	78.32	69.29	8.32	64.11	8.32	70	38.32	71.78
		8.36	69.88	8.36	73.26	78.36	70.47	8.36	64.12	8.36	70.39	38.36	72.85
		8.4	69.42	8.4	73.36	78.4	70.63	8.4	64.29	8.4	70.38	38.4	73.72
		8.44	69.09	8.44	73.04	78.44	69.01	8.44	64.12	8.44	71.14	38.44	73.13
		8.48	69.46	8.48	73.15	78.48	69.25	8.48	63.55	8.48	70.45	38.48	75.4
		8.52	68.85	8.52	72.54	78.52	70.4	8.52	61.81	8.52	69.42	38.52	73.61
		8.56	69.64	8.56	73.2	78.56	71.12	8.56	62.67	8.56	70.58	38.56	73.91
		8.6	69.44	8.6	72.86	78.6	71.63	8.6	63.14	8.6	69.87	38.6	71.76
		8.64	68.68	8.64	73.32	78.64	71.56	8.64	61.67	8.64	69.99	38.64	72.59
		8.68	69.28	8.68	73.75	78.68	71.41	8.68	62.92	8.68	70.78	38.68	72.96
		8.72	69.14	8.72	72.5	78.72	72.03	8.72	60.52	8.72	69.94	38.72	70.01
		8.76	69.59	8.76	73.3	78.76	71.54	8.76	61.53	8.76	69.85	38.76	68.48
		8.8	69.11	8.8	72.92	78.8	71.54	8.8	59.14	8.8	70.53	38.8	68.44
		8.84	69.24	8.84	72.83	78.84	70.74	8.84	59.13	8.84	70.27	38.84	67.57
		8.88	69.44	8.88	72.56	78.88	71.15	8.88	59.71	8.88	70.18	38.88	70.03
		8.92	69.39	8.92	73.08	78.92	69.76	8.92	57.39	8.92	70.95	38.92	71.67
		8.96	69.36	8.96	73.06	78.96	69.29	8.96	54.91	8.96	69.97	38.96	71.6
		9	69.46	9	73.19	79	68.82	9	57.52	9	70.24	39	72.37
		9.04	68.9	9.04	73.05	79.04	69.72	9.04	56.37	9.04	69.96	39.04	70.53
		9.08	68.96	9.08	72.82	79.08	68.77	9.08	56.51	9.08	69.75	39.08	70.99
		9.12	69.26	9.12	72.61	79.12	69.13	9.12	56.09	9.12	68.82	39.12	69.99
		9.16	69.41	9.16	72.61	79.16	69.23	9.16	55.62	9.16	69.54	39.16	69.99
		9.2	68.56	9.2	71.97	79.2	68.67	9.2	58.51	9.2	69.51	39.2	70.4
		9.24	69.53	9.24	72.19	79.24	69.11	9.24	60.04	9.24	68.85	39.24	71.81
		9.28	69.2	9.28	71.84	79.28	71.24	9.28	62.47	9.28	69	39.28	71.37
		9.32	69.31	9.32	72.56	79.32	71.21	9.32	61.87	9.32	68.94	39.32	70.36
		9.36	69.25	9.36	73.11	79.36	70.75	9.36	62.71	9.36	69.04	39.36	69.94
		9.4	69.48	9.4	72.78	79.4	70.58	9.4	61.74	9.4	69.42	39.4	70.37
		9.44	69.22	9.44	73.64	79.44	71.06	9.44	60.24	9.44	68.9	39.44	69.88
		9.48	68.87	9.48	73.49	79.48	68.67	9.48	61.45	9.48	68.29	39.48	70.18
		9.52	69.85	9.52	73.27	79.52	69.03	9.52	60.36	9.52	68.74	39.52	70.64
		9.56	69.48	9.56	73.47	79.56	69.13	9.56	60.29	9.56	69.29	39.56	69.37
		9.6	69.35	9.6	72.59	79.6	69.18	9.6	61.56	9.6	68.94	39.6	71.01
		9.64	69.02	9.64	72.96	79.64	68.6	9.64	62.44	9.64	69.08	39.64	70.9
		9.68	69.12	9.68	73.19	79.68	68.87	9.68	61.32	9.68	69.08	39.68	71.87
		9.72	68.82	9.72	72.47	79.72	69.21	9.72	62.34	9.72	69.08	39.72	69.62
		9.76	68.32	9.76	72.72	79.76	69.41	9.76	60.69	9.76	69.39	39.76	69.58
		9.8	67.44	9.8	72.72	79.8	69.66	9.8	60.72	9.8	69.22	39.8	70.18
		9.84	68.91	9.84	73.85	79.84	69.27	9.84	60.96	9.84	69.6	39.84	70.2
		9.88	68.18	9.88	72.5	79.88	69.1	9.88	61.92	9.88	69.28	39.88	69.75
		9.92	67.97	9.92	73.2	79.92	69.35	9.92	59.65	9.92	69.15	39.92	69.93
		9.96	68.35	9.96	72.73	79.96	69.01	9.96	61.36	9.96	69.12	39.96	70.77
		10	67.78	10	72.87	80	69.53	10	59.13	10	69.34	40	70.08
		10.04	67.06	10.04	72.81	80.04	68.6	10.04	57.49	10.04	69.96	40.04	69.39
		10.08	68.46	10.08	72.8	80.08	69.42	10.08	60.52	10.08	69.55	40.08	69.49
		10.12	70.31	10.12	73.59	80.12	69.16	10.12	61.45	10.12	69.36	40.12	68.58
		10.16	69.17	10.16	73.09	80.16	68.57	10.16	60.03	10.16	69.23	40.16	69.84
		10.2	68.16	10.2	72.38	80.2	69.7	10.2	58.88	10.2	68.83	40.2	68.7
		10.24	68.48	10.24	73.53	80.24	70.22	10.24	59.3	10.24	68.66	40.24	68.64
		10.28	69.73	10.28	72.7	80.28	69.42	10.28	59.93	10.28	69.61	40.28	69.06
		10.32	68.51	10.32	72.9	80.32	69.28	10.32	61.43	10.32	69.03	40.32	68.69
		10.36	68.49	10.36	72.27	80.36	68.96	10.36	61.22	10.36	69.13	40.36	68.88
		10.4	70.5	10.4	72.62	80.4	69.28	10.4	63.56	10.4	71.93	40.4	69.25
		10.44	72.73	10.44	72.86	80.44	68.77	10.44	62.04	10.44	72.18	40.44	69.12
		10.48	72.19	10.48	72.83	80.48	69.21	10.48	61.6	10.48	71.21	40.48	70.44
		10.52	72.3	10.52	73.13	80.52	68.73	10.52	63.7	10.52	71.84	40.52	70.05
		10.56	68.11	10.56	72.78	80.56	68.84	10.56	62.43	10.56	73.36	40.56	69.58
		10.6	67.69	10.6	72.76	80.6	68.52	10.6	62.47	10.6	73.58	40.6	69.78
		10.64	68.67	10.64	73.51	80.64	70.56	10.64	61.04	10.64	72.15	40.64	70.45
		10.68	67.94	10.68	73.02	80.68	70.47	10.68	59.87	10.68	71.08	40.68	69.17
		10.72	68.32	10.72	73.1	80.72	72.5	10.72	60.5	10.72	70.73	40.72	69.97
		10.76	68.05	10.76	73.19	80.76	69.81	10.76	60.94	10.76	70.27	40.76	70.6
		10.8	67.67	10.8	73.05	80.8	71.63	10.8	60.17	10.8	72.16	40.8	69.34
		10.84	67.78	10.84	72.97	80.84	71.74	10.84	59	10.84	69.75	40.84	69.4
		10.88	67.46	10.88	72.39	80.88	72.69	10.88	59.02	10.88	71.58	40.88	69.32
		10.92	67.08	10.92	73.05	80.92	71.92	10.92	57.84	10.92	71.69	40.92	69.77
		10.96	67.72	10.96	73.54	80.96	71.18	10.96	58.69	10.96	70.7	40.96	69.31
		11	67.11	11	73.68	81	72.31	11	59.88	11	72.71	41	68.12
		11.04	66.65	11.04	73.03	81.04	72.76	11.04	59.42	11.04	75.9	41.04	69.15
		11.08	66.98	11.08	73.29	81.08	72.11	11.08	59.71	11.08	72.17	41.08	71.36
		11.12	66.11	11.12	72.96	81.12	70.52	11.12	59.62	11.12	70.9	41.12	71.29
		11.16	66.54	11.16	73.18	81.16	71.95	11.16	60.13	11.16	70.89	41.16	68.93
		11.2	66.95	11.2	72.43	81.2	71.37	11.2	59.7	11.2	71.18	41.2	69.16
		11.24	67.01	11.24	72.27	81.24	71.87	11.24	61.87	11.24	72.87	41.24	69.56
		11.28	66.75	11.28	72.12	81.28	69.9	11.28	60.77	11.28	72.83	41.28	69.94
		11.32	67.55	11.32	71.93	81.32	69.34	11.32	61.18	11.32	74.02	41.32	70.01
		11.36	66.9	11.36	72.29	81.36	70.58	11.36	59.88	11.36	72.05	41.36	69.57
		11.4	67.76	11.4	72.84	81.4	71.64	11.4	59.69	11.4	70.43	41.4	70.68
		11.44	68.16	11.44	73.17	81.44	71.03	11.44	59.78	11.44	70.88	41.44	69.2
		11.48	68.33	11.48	72.36	81.48	70.39	11.48	59.71	11.48	72.4	41.48	68.43
		11.52	67.73	11.52	72.71	81.52	68.25	11.52	60.62	11.52	71.51	41.52	69.13
		11.56	69.08	11.56	72.45	81.56	68.48	11.56	60.81	11.56	71.23	41.56	69.19
		11.6	68.83	11.6	72.92	81.6	67.88	11.6	60.33	11.6	72.52	41.6	69.07
		11.64	68.87	11.64	72.56	81.64	68.96	11.64	62.05	11.64	71.84	41.64	69.43
		11.68	67.43	11.68	73.06	81.68	72.35	11.68	60.2	11.68	70.5	41.68	71.12
		11.72	66.9	11.72	72.27	81.72	69.7	11.72	60.37	11.72	71.39	41.72	71.61
		11.76	67.75	11.76	71.95	81.76	71.48	11.76	59.12	11.76	71.95	41.76	69.27
		11.8	67.98	11.8	72.43	81.8	70.78	11.8	59.67	11.8	71.25	41.8	69.21
		11.84	67.22	11.84	73.4	81.84	70.84	11.84	59.92	11.84	71.39	41.84	69.06
		11.88	67.49	11.88	72.94	81.88	69.11	11.88	60.19	11.88	72.23	41.88	69.69
		11.92	67.03	11.92	72.07	81.92	69.07	11.92	60.86	11.92	71.08	41.92	69.32
		11.96	67.77	11.96	72.72	81.96	69.43	11.96	60.98	11.96	71.1	41.96	69.52
		12	66.75	12	73.2	82	70.34	12	60.32	12	71.25	42	68.69
		12.04	67.33	12.04	72.36	82.04	70.22	12.04	60.56	12.04	69.91	42.04	68.92
		12.08	66.85	12.08	72.22	82.08	69.85	12.08	58.04	12.08	69.17	42.08	68.71
		12.12	67.81	12.12	71.84	82.12	69.26	12.12	56.62	12.12	68.98	42.12	68.81
		12.16	67.42	12.16	72.03	82.16	69.82	12.16	56.42	12.16	68.95	42.16	68.56
		12.2	67.61	12.2	73.06	82.2	70	12.2	54.97	12.2	67.83	42.2	67.72
		12.24	67.75	12.24	73.05	82.24	69.76	12.24	53.9	12.24	68.74	42.24	69.33
		12.28	68.42	12.28	73.09	82.28	69.78	12.28	55.51	12.28	72.26	42.28	66.94
		12.32	68.15	12.32	73.45	82.32	70.16	12.32	52.56	12.32	71.98	42.32	65.77
		12.36	67.81	12.36	73.25	82.36	70.43	12.36	51.9	12.36	71.06	42.36	66.81
		12.4	67.29	12.4	73.38	82.4	70.97	12.4	50.85	12.4	71.92	42.4	67.42
		12.44	65.93	12.44	73.44	82.44	70.94	12.44	49.73	12.44	72.62	42.44	67.64
		12.48	65.84	12.48	72.84	82.48	71.15	12.48	46.59	12.48	70.62	42.48	67.8
		12.52	64.94	12.52	73.25	82.52	71.38	12.52	47.77	12.52	68.96	42.52	66.79
		12.56	65.41	12.56	73.72	82.56	70.77	12.56	47.7	12.56	68.37	42.56	66.53
		12.6	65.7	12.6	72.84	82.6	70.47	12.6	48.64	12.6	66.64	42.6	66.22
		12.64	65.78	12.64	72.97	82.64	69.98	12.64	46.6	12.64	67.65	42.64	66.55
		12.68	65.5	12.68	75.08	82.68	70.07	12.68	45.85	12.68	67.03	42.68	66.31
		12.72	66.74	12.72	74.84	82.72	69.84	12.72	41.95	12.72	67.43	42.72	66.29
		12.76	66.23	12.76	77.26	82.76	68.28	12.76	43.02	12.76	68.04	42.76	66.41
		12.8	65.95	12.8	75.35	82.8	69.18	12.8	40.51	12.8	68.09	42.8	66.66
		12.84	66.14	12.84	74.11	82.84	68.59	12.84	39.87	12.84	67.59	42.84	66.43
		12.88	66.57	12.88	75.15	82.88	68.8	12.88	39.64	12.88	66.61	42.88	66.25
		12.92	66.25	12.92	72.81	82.92	67.56	12.92	40.75	12.92	66.88	42.92	67.1
		12.96	66.22	12.96	73.26	82.96	67.93	12.96	39.59	12.96	66.18	42.96	66.83
		13	66.22	13	72.66	83	68.22	13	39.01	13	66.82	43	66.08
		13.04	65.74	13.04	72.36	83.04	68.78	13.04	40.77	13.04	67.03	43.04	66.61
		13.08	65.85	13.08	72.77	83.08	68.19	13.08	40.18	13.08	66.88	43.08	67.08
		13.12	65.35	13.12	71.94	83.12	68.05	13.12	40.69	13.12	67.66	43.12	67.21
		13.16	64.48	13.16	72.58	83.16	68.26	13.16	41.12	13.16	68.37	43.16	66.92
		13.2	65.07	13.2	72.65	83.2	68.12	13.2	41.64	13.2	68.39	43.2	68.72
		13.24	65.08	13.24	70.44	83.24	68	13.24	41.1	13.24	67.58	43.24	69.41
		13.28	64.8	13.28	72.14	83.28	70.54	13.28	41.13	13.28	65.62	43.28	66.41
		13.32	64.79	13.32	71.69	83.32	71.36	13.32	40.39	13.32	69.14	43.32	67.27
		13.36	64.81	13.36	71.77	83.36	70.16	13.36	40.11	13.36	69.15	43.36	67.25
		13.4	64.79	13.4	70.61	83.4	70.8	13.4	40.41	13.4	67.92	43.4	66.59
		13.44	65.38	13.44	72.35	83.44	69	13.44	41.16	13.44	68.84	43.44	65.84
		13.48	64.58	13.48	72.12	83.48	69.39	13.48	40.56	13.48	68.73	43.48	67.23
		13.52	64.73	13.52	72.27	83.52	68.4	13.52	40.46	13.52	68.37	43.52	67.29
		13.56	64.75	13.56	72.17	83.56	69.64	13.56	40.38	13.56	68.12	43.56	67.74
		13.6	64.97	13.6	71.05	83.6	68.72	13.6	40.02	13.6	67.14	43.6	67.26
		13.64	65.45	13.64	71.74	83.64	69.34	13.64	41.46	13.64	67.52	43.64	66.57
		13.68	63.65	13.68	72.25	83.68	69.98	13.68	40.37	13.68	69.02	43.68	66.41
		13.72	64.55	13.72	71.9	83.72	69.21	13.72	40.09	13.72	67.14	43.72	64.63
		13.76	64.38	13.76	71.75	83.76	68.58	13.76	40.96	13.76	65.98	43.76	66.27
		13.8	64.58	13.8	71.92	83.8	71.78	13.8	40.4	13.8	68.02	43.8	66.99
		13.84	66.11	13.84	74.43	83.84	72.34	13.84	38.3	13.84	65.99	43.84	65.75
		13.88	66.28	13.88	72.67	83.88	71.18	13.88	38.8	13.88	66.36	43.88	65.94
		13.92	67.67	13.92	74.95	83.92	71.84	13.92	41.68	13.92	65.69	43.92	66.68
		13.96	68.46	13.96	75.44	83.96	71.08	13.96	41.38	13.96	65.65	43.96	65.41
		14	68.52	14	74.82	84	72.83	14	41.66	14	66.06	44	66.84
		14.04	65.99	14.04	74.7	84.04	71.65	14.04	41.36	14.04	65.91	44.04	67.08
		14.08	67.43	14.08	75.24	84.08	72.62	14.08	41.07	14.08	65.91	44.08	66.63
		14.12	66.58	14.12	75.16	84.12	71.95	14.12	40.76	14.12	68.41	44.12	66.06
		14.16	70.35	14.16	76.05	84.16	71.3	14.16	39.67	14.16	66.19	44.16	65.85
		14.2	67.73	14.2	75	84.2	71.35	14.2	37.91	14.2	67.96	44.2	66.45
		14.24	69.51	14.24	74.61	84.24	70.87	14.24	38.29	14.24	68.59	44.24	66.48
		14.28	68.36	14.28	75.73	84.28	70.65	14.28	36.32	14.28	67.26	44.28	66.81
		14.32	68.51	14.32	75.05	84.32	71.18	14.32	35.37	14.32	67.24	44.32	66.39
		14.36	68.41	14.36	74.97	84.36	71.58	14.36	35.85	14.36	66.51	44.36	66
		14.4	68.14	14.4	75.11	84.4	70.82	14.4	36.21	14.4	66.19	44.4	67.84
		14.44	68.04	14.44	74.57	84.44	71	14.44	35.64	14.44	65.7	44.44	67.76
		14.48	66.33	14.48	73.8	84.48	71.51	14.48	36.63	14.48	66.05	44.48	67.9
		14.52	66.32	14.52	75.11	84.52	69.82	14.52	36.27	14.52	67.19	44.52	66.93
		14.56	66.22	14.56	74.84	84.56	69.4	14.56	35.92	14.56	67.06	44.56	67.05
		14.6	65.92	14.6	75.12	84.6	69.21	14.6	38.63	14.6	67.29	44.6	66.38
		14.64	68.61	14.64	74.53	84.64	70.55	14.64	38.15	14.64	66.58	44.64	66.18
		14.68	68.91	14.68	74.61	84.68	71.13	14.68	38.6	14.68	67.33	44.68	66.18
		14.72	67.22	14.72	73.69	84.72	70.76	14.72	38.18	14.72	67.57	44.72	66.44
		14.76	67.97	14.76	75.24	84.76	71.56	14.76	37.17	14.76	67.7	44.76	66.75
		14.8	68.46	14.8	76.05	84.8	70	14.8	38.06	14.8	66.78	44.8	66.3
		14.84	68.62	14.84	75.62	84.84	70.15	14.84	38.54	14.84	66.86	44.84	66.95
		14.88	68.53	14.88	75.78	84.88	70.23	14.88	38.34	14.88	66.71	44.88	66.63
		14.92	68.88	14.92	76.35	84.92	70.36	14.92	37.39	14.92	66.74	44.92	66.28
		14.96	66.99	14.96	75.07	84.96	69.01	14.96	36.43	14.96	66.9	44.96	66.28
		15	66.93	15	74.5	85	68.9	15	38.13	15	66.81	45	66.15
		15.04	67.21	15.04	72.91	85.04	69.29	15.04	37.13	15.04	66.42	45.04	64.89
		15.08	67.79	15.08	73.13	85.08	69.45	15.08	34.86	15.08	66.88	45.08	65.74
		15.12	67.88	15.12	73.12	85.12	69.52	15.12	36.1	15.12	66.95	45.12	67.89
		15.16	68.92	15.16	72.64	85.16	68.98	15.16	35.94	15.16	66.88	45.16	68.66
		15.2	68.52	15.2	72.8	85.2	69.32	15.2	35.26	15.2	66.64	45.2	67.79
		15.24	67.99	15.24	73.36	85.24	69.9	15.24	36.41	15.24	66.81	45.24	67.58
		15.28	68.13	15.28	73.21	85.28	70.09	15.28	35.37	15.28	66.77	45.28	68.26
		15.32	67.29	15.32	72.72	85.32	69.4	15.32	35.41	15.32	66.91	45.32	68.62
		15.36	68.71	15.36	72.71	85.36	70.2	15.36	36.21	15.36	66.24	45.36	67.95
		15.4	65.95	15.4	72.22	85.4	69.76	15.4	34.59	15.4	67.34	45.4	68.37
		15.44	67.42	15.44	72.78	85.44	69.82	15.44	35.8	15.44	67.33	45.44	67.87
		15.48	66.64	15.48	71.7	85.48	68.47	15.48	33.65	15.48	66.53	45.48	67.51
		15.52	68.46	15.52	72.93	85.52	68.53	15.52	36.01	15.52	67.15	45.52	69.13
		15.56	68.66	15.56	72.25	85.56	65.67	15.56	36.27	15.56	66.65	45.56	69.25
		15.6	65.25	15.6	72.63	85.6	67.18	15.6	35.73	15.6	67.57	45.6	69.3
		15.64	65.39	15.64	73.73	85.64	68.8	15.64	35.61	15.64	68.73	45.64	68.91
		15.68	64.71	15.68	72.87	85.68	66.76	15.68	35.4	15.68	68.36	45.68	70.62
		15.72	65.34	15.72	72.86	85.72	70.96	15.72	35.53	15.72	68.03	45.72	68.9
		15.76	65.39	15.76	72.68	85.76	69.74	15.76	34.98	15.76	68.96	45.76	69.04
		15.8	66.36	15.8	72.6	85.8	69.4	15.8	35.64	15.8	68.11	45.8	69.23
		15.84	66.3	15.84	75.02	85.84	67.51	15.84	35.93	15.84	68.87	45.84	69.66
		15.88	68.49	15.88	73.76	85.88	67.08	15.88	35.87	15.88	69.51	45.88	68.84
		15.92	67.86	15.92	73.03	85.92	68.34	15.92	36.2	15.92	69.3	45.92	69
		15.96	69.73	15.96	72.69	85.96	68.67	15.96	34.59	15.96	68.29	45.96	69.34
		16	68.94	16	72.83	86	67.94	16	35.39	16	67.91	46	69.3
		16.04	68.76	16.04	75.74	86.04	66.61	16.04	36.61	16.04	67.05	46.04	69.03
		16.08	68.19	16.08	72.02	86.08	67.85	16.08	37.7	16.08	67.97	46.08	70.32
		16.12	68.69	16.12	73.48	86.12	68.71	16.12	36.37	16.12	65.98	46.12	68.13
		16.16	68.71	16.16	73.57	86.16	68.9	16.16	36.81	16.16	66.33	46.16	69.09
		16.2	67.18	16.2	72.98	86.2	69.33	16.2	36.72	16.2	66.66	46.2	69.15
		16.24	68.35	16.24	73.38	86.24	69.32	16.24	36.56	16.24	67.17	46.24	68.48
		16.28	66.6	16.28	73.18	86.28	68.28	16.28	36.89	16.28	67.36	46.28	68.81
		16.32	66.35	16.32	73.64	86.32	69.27	16.32	35.93	16.32	66.72	46.32	68.88
		16.36	67.55	16.36	74.11	86.36	68.26	16.36	38.29	16.36	67.13	46.36	68.79
		16.4	67.54	16.4	73.98	86.4	68.79	16.4	39.52	16.4	66.51	46.4	69.08
		16.44	67.25	16.44	74.99	86.44	68.96	16.44	39.04	16.44	67.03	46.44	69.26
		16.48	67.81	16.48	73.83	86.48	68.99	16.48	38.06	16.48	67.09	46.48	69.21
		16.52	67.95	16.52	74.89	86.52	69.16	16.52	37.36	16.52	66.2	46.52	68.81
		16.56	69.42	16.56	74.61	86.56	69.11	16.56	36.21	16.56	65.53	46.56	68.94
		16.6	70.03	16.6	73.94	86.6	68.11	16.6	36.54	16.6	65.74	46.6	69.68
		16.64	67.57	16.64	74.56	86.64	68.27	16.64	36.1	16.64	65.5	46.64	69.43
		16.68	67.28	16.68	74.97	86.68	68.55	16.68	36.62	16.68	65.98	46.68	69.65
		16.72	67.54	16.72	74.96	86.72	68.21	16.72	35.64	16.72	67.07	46.72	69.08
		16.76	67.53	16.76	74.22	86.76	68.75	16.76	36.08	16.76	66.96	46.76	69.16
		16.8	66.75	16.8	74.15	86.8	66.61	16.8	36.93	16.8	67.8	46.8	68.67
		16.84	66.35	16.84	72.73	86.84	66.98	16.84	37.57	16.84	65.89	46.84	69.6
		16.88	65.72	16.88	72.63	86.88	67.32	16.88	36.39	16.88	66.6	46.88	69.44
		16.92	66.29	16.92	73.01	86.92	68.11	16.92	35.55	16.92	66.26	46.92	69.22
		16.96	65.92	16.96	73.52	86.96	67.05	16.96	34.72	16.96	67.44	46.96	68.7
		17	66.63	17	73.8	87	65.92	17	34.44	17	66.71	47	69.04
		17.04	65.99	17.04	73.62	87.04	66.99	17.04	34.51	17.04	66.11	47.04	69.96
		17.08	66.18	17.08	73.58	87.08	66.69	17.08	34.49	17.08	68.98	47.08	69.09
		17.12	66.01	17.12	72.86	87.12	67.29	17.12	33.54	17.12	67.08	47.12	69.03
		17.16	66.02	17.16	72.17	87.16	66.52	17.16	34.59	17.16	66.61	47.16	69.09
		17.2	66.62	17.2	71.52	87.2	67.68	17.2	34.53	17.2	66.41	47.2	69.05
		17.24	65.85	17.24	72.05	87.24	68.95	17.24	34.04	17.24	66.13	47.24	69.25
		17.28	66.31	17.28	72.16	87.28	68.1	17.28	33.7	17.28	66.63	47.28	69.45
		17.32	65.98	17.32	72.22	87.32	68.82	17.32	33.54	17.32	65.56	47.32	68.78
		17.36	66.25	17.36	71.41	87.36	67.35	17.36	33.63	17.36	65.89	47.36	68.79
		17.4	66.67	17.4	71.21	87.4	67.72	17.4	32.88	17.4	64.77	47.4	68.97
		17.44	66.76	17.44	72.64	87.44	67.31	17.44	33.44	17.44	65.08	47.44	68.96
		17.48	65.93	17.48	72.88	87.48	68.54	17.48	34.26	17.48	65	47.48	68.73
		17.52	65.75	17.52	72.08	87.52	68.85	17.52	34.26	17.52	65.17	47.52	69.01
		17.56	65.96	17.56	71.13	87.56	66.09	17.56	33.54	17.56	65.7	47.56	68.79
		17.6	66.48	17.6	72.54	87.6	67.35	17.6	33.66	17.6	64.44	47.6	68.91
		17.64	65.7	17.64	71.8	87.64	66.66	17.64	34.22	17.64	65.14	47.64	69.05
		17.68	66.07	17.68	72.67	87.68	66.77	17.68	33.86	17.68	65.8	47.68	68.81
		17.72	65.61	17.72	72.98	87.72	67.7	17.72	33.52	17.72	66.73	47.72	68.83
		17.76	66.24	17.76	72.52	87.76	66.98	17.76	33.84	17.76	66.22	47.76	68.78
		17.8	66.06	17.8	73.41	87.8	69.17	17.8	34.25	17.8	67.24	47.8	69.79
		17.84	64.47	17.84	72.71	87.84	68.21	17.84	33.47	17.84	69.18	47.84	69.03
		17.88	63.44	17.88	73.26	87.88	67.9	17.88	36.6	17.88	69.17	47.88	68.85
		17.92	64.29	17.92	73.3	87.92	68.18	17.92	35.74	17.92	68.94	47.92	69.91
		17.96	64.74	17.96	73.06	87.96	67.47	17.96	36.1	17.96	70.74	47.96	68.84
		18	64.01	18	72.55	88	67.7	18	36.4	18	68.72	48	68.9
		18.04	64.58	18.04	73.14	88.04	67.49	18.04	36.83	18.04	68.47	48.04	69.6
		18.08	64.3	18.08	72.09	88.08	66.91	18.08	35.1	18.08	68.06	48.08	69.23
		18.12	64.54	18.12	72.83	88.12	67.02	18.12	33.94	18.12	67.84	48.12	68.88
		18.16	63.83	18.16	72.24	88.16	67.73	18.16	35.19	18.16	67.17	48.16	69.39
		18.2	65.04	18.2	72.83	88.2	68.23	18.2	35.97	18.2	66.55	48.2	69.35
		18.24	64.32	18.24	72.66	88.24	69.37	18.24	34.24	18.24	68.29	48.24	69.73
		18.28	65.2	18.28	72.94	88.28	68.13	18.28	35.71	18.28	66.26	48.28	69.49
		18.32	64.49	18.32	73.2	88.32	69.41	18.32	35.63	18.32	67.14	48.32	68.6
		18.36	64.87	18.36	72.06	88.36	69.94	18.36	35.86	18.36	66.95	48.36	68.56
		18.4	63.8	18.4	72.09	88.4	68.18	18.4	35.42	18.4	67.89	48.4	68.74
		18.44	63.54	18.44	72.84	88.44	69.51	18.44	35.86	18.44	66.59	48.44	72.66
		18.48	63.94	18.48	72.81	88.48	69	18.48	35.49	18.48	66.76	48.48	73.26
		18.52	64.62	18.52	72.37	88.52	68.35	18.52	35.68	18.52	66.86	48.52	72.85
		18.56	64.82	18.56	72.32	88.56	67.26	18.56	35.6	18.56	66.46	48.56	73.1
		18.6	65.03	18.6	72.75	88.6	66.79	18.6	35.93	18.6	68.52	48.6	72.88
		18.64	64.87	18.64	73.04	88.64	66.69	18.64	35.6	18.64	68.45	48.64	72.4
		18.68	64.58	18.68	72.44	88.68	66.87	18.68	35.57	18.68	69.08	48.68	73.92
		18.72	63.86	18.72	72.16	88.72	68.64	18.72	35.52	18.72	68.21	48.72	73.9
		18.76	64.32	18.76	72.65	88.76	68.8	18.76	35.41	18.76	68.09	48.76	73.08
		18.8	61.82	18.8	72.52	88.8	68.67	18.8	35.17	18.8	68.45	48.8	72.9
		18.84	62	18.84	72.43	88.84	67.94	18.84	34.95	18.84	68.31	48.84	73.32
		18.88	62.75	18.88	72.4	88.88	69.06	18.88	35.06	18.88	68.77	48.88	73.12
		18.92	63.02	18.92	72.53	88.92	68.61	18.92	35.2	18.92	68.18	48.92	72.65
		18.96	63.06	18.96	72.68	88.96	69.15	18.96	35.1	18.96	67.59	48.96	73.13
		19	62.97	19	73.17	89	69.74	19	35.69	19	67.74	49	71.55
		19.04	62.85	19.04	72.88	89.04	69.71	19.04	35.73	19.04	67.84	49.04	71.87
		19.08	62.74	19.08	73.36	89.08	68.97	19.08	35.48	19.08	68.04	49.08	72.78
		19.12	62.47	19.12	72.65	89.12	70.4	19.12	35.34	19.12	68.91	49.12	71.69
		19.16	63.48	19.16	73.24	89.16	70.95	19.16	35.23	19.16	67.22	49.16	71.47
		19.2	63.36	19.2	72.66	89.2	66.51	19.2	35.69	19.2	68.58	49.2	69.82
		19.24	64.08	19.24	72.5	89.24	65.29	19.24	35.51	19.24	66.96	49.24	69.82
		19.28	64.18	19.28	73.55	89.28	64.29	19.28	35.55	19.28	67.51	49.28	70.02
		19.32	66.2	19.32	73.51	89.32	65.07	19.32	35.16	19.32	67.28	49.32	69.73
		19.36	66.55	19.36	73.33	89.36	64.28	19.36	35.51	19.36	67.7	49.36	70.38
		19.4	65.9	19.4	72.95	89.4	64.91	19.4	35.07	19.4	67.24	49.4	70.53
		19.44	65.8	19.44	73.02	89.44	64.39	19.44	35.33	19.44	66.84	49.44	70.15
		19.48	65.63	19.48	73.12	89.48	64.71	19.48	35.48	19.48	67.44	49.48	71.45
		19.52	65.36	19.52	72.64	89.52	64.91	19.52	35.27	19.52	66.78	49.52	68.58
		19.56	65.44	19.56	73.25	89.56	66.1	19.56	35.59	19.56	68.53	49.56	68.46
		19.6	66.62	19.6	73.46	89.6	66.59	19.6	35.37	19.6	67.34	49.6	68.81
		19.64	66.39	19.64	73.2	89.64	66.79	19.64	35.52	19.64	69.48	49.64	68.62
		19.68	65.73	19.68	72.98	89.68	66.57	19.68	35.49	19.68	68.6	49.68	68.2
		19.72	66.11	19.72	73.31	89.72	66.13	19.72	35.42	19.72	67.53	49.72	68.4
		19.76	66.01	19.76	72.94	89.76	66.43	19.76	35.93	19.76	66.2	49.76	68.72
		19.8	66.32	19.8	72.34	89.8	66.35	19.8	35.5	19.8	66.59	49.8	69.87
		19.84	66.24	19.84	73.76	89.84	66.43	19.84	35.39	19.84	66.46	49.84	69.8
		19.88	65.72	19.88	72.46	89.88	66.11	19.88	35.36	19.88	66.29	49.88	68.11
		19.92	65.3	19.92	72.89	89.92	66.41	19.92	35.77	19.92	66.11	49.92	68.15
		19.96	65.06	19.96	73.09	89.96	67.71	19.96	35.26	19.96	68.02	49.96	67.77
		20	64.49	20	72.76	90	66.03	20	35.33	20	66.92	50	67.91
		20.04	64.39	20.04	73.09	90.04	66.1	20.04	33.61	20.04	66.97	50.04	67.82
		20.08	64.57	20.08	73.01	90.08	66.54	20.08	33.9	20.08	66.52	50.08	67.47
		20.12	63.87	20.12	72.78	90.12	66.02	20.12	33.89	20.12	66.25	50.12	67.61
		20.16	65.42	20.16	73.6	90.16	66.16	20.16	33.07	20.16	66.56	50.16	68.8
		20.2	64.8	20.2	72.83	90.2	66.28	20.2	33.97	20.2	67.02	50.2	66.66
		20.24	64.83	20.24	73.13	90.24	65.76	20.24	33.8	20.24	66.74	50.24	66.07
		20.28	65.38	20.28	72.8	90.28	66.31	20.28	33.51	20.28	66.59	50.28	68.26
		20.32	65.71	20.32	72.9	90.32	66.44	20.32	33.76	20.32	67.11	50.32	68.04
		20.36	65.8	20.36	73.3	90.36	66	20.36	33.51	20.36	67.8	50.36	67.04
		20.4	65.54	20.4	72.68	90.4	64.96	20.4	33.64	20.4	70.02	50.4	68.34
		20.44	65.82	20.44	73.04	90.44	64.27	20.44	33.17	20.44	68.07	50.44	66.28
		20.48	65.44	20.48	72.96	90.48	64.04	20.48	33.62	20.48	67.69	50.48	66.69
		20.52	65.65	20.52	72.62	90.52	64.55	20.52	33.9	20.52	68.06	50.52	66.22
		20.56	64.53	20.56	73.15	90.56	65.16	20.56	33.76	20.56	68.1	50.56	67.38
		20.6	64.82	20.6	72.88	90.6	64.66	20.6	33.65	20.6	68.74	50.6	66.79
		20.64	65.94	20.64	72.78	90.64	65.17	20.64	33.1	20.64	69.32	50.64	67.46
		20.68	64.92	20.68	72.53	90.68	65.21	20.68	33.69	20.68	68.78	50.68	66.79
		20.72	64.84	20.72	72.91	90.72	65.41	20.72	33.18	20.72	68.76	50.72	67.15
		20.76	65.12	20.76	73.16	90.76	64.59	20.76	33.9	20.76	69.66	50.76	67.31
		20.8	64.12	20.8	73.41	90.8	62.76	20.8	32.81	20.8	68.87	50.8	67.2
		20.84	65.18	20.84	73.4	90.84	61.69	20.84	33.06	20.84	69.95	50.84	67.85
		20.88	65.6	20.88	73.06	90.88	61.65	20.88	33.05	20.88	69.93	50.88	67.31
		20.92	64.22	20.92	72.75	90.92	63.7	20.92	33.27	20.92	69.99	50.92	66.74
		20.96	64.15	20.96	72.66	90.96	63.14	20.96	33.93	20.96	70.43	50.96	67.49
		21	64.65	21	72.88	91	64.5	21	33.64	21	69.28	51	67.31
		21.04	64.93	21.04	73.16	91.04	64.75	21.04	33.45	21.04	70.09	51.04	70.01
		21.08	65.03	21.08	73.72	91.08	64.27	21.08	33.6	21.08	70.15	51.08	68.38
		21.12	65.3	21.12	73.2	91.12	65.99	21.12	33.12	21.12	68.36	51.12	68.72
		21.16	65.13	21.16	73.45	91.16	66.11	21.16	33.1	21.16	69.65	51.16	66.83
		21.2	64.03	21.2	72.62	91.2	64.58	21.2	33.16	21.2	70.45	51.2	69.43
		21.24	63.93	21.24	72.36	91.24	64.22	21.24	33.55	21.24	68.97	51.24	69.01
		21.28	64.11	21.28	72.43	91.28	63.84	21.28	33.73	21.28	67.81	51.28	68.46
		21.32	64.21	21.32	72.76	91.32	63.1	21.32	33.88	21.32	69.13	51.32	68.09
		21.36	63.89	21.36	73.24	91.36	62.55	21.36	33.57	21.36	68.16	51.36	67.02
		21.4	64.49	21.4	72.8	91.4	63.39	21.4	33.67	21.4	69.08	51.4	67.29
		21.44	65.45	21.44	73.23	91.44	63.69	21.44	33.41	21.44	68.87	51.44	67.01
		21.48	64.38	21.48	72.61	91.48	61.87	21.48	34.06	21.48	69.33	51.48	67.47
		21.52	64.01	21.52	72.98	91.52	61.04	21.52	34.21	21.52	68.94	51.52	66.61
		21.56	64.19	21.56	73.31	91.56	58.12	21.56	32.87	21.56	68.58	51.56	67.26
		21.6	64.93	21.6	73.13	91.6	52.28	21.6	32.81	21.6	69.26	51.6	67.98
		21.64	64.61	21.64	73.45	91.64	51.72	21.64	33.94	21.64	69.33	51.64	67.15
		21.68	63.72	21.68	72.72	91.68	54.52	21.68	33.84	21.68	68.61	51.68	67.41
		21.72	65.14	21.72	73	91.72	51.59	21.72	34.21	21.72	68.81	51.72	67.04
		21.76	64.42	21.76	72.46	91.76	52.47	21.76	33.97	21.76	69.28	51.76	67.54
		21.8	64.16	21.8	73.14	91.8	51.51	21.8	33.57	21.8	68.79	51.8	67.07
		21.84	64.96	21.84	73.05	91.84	49.21	21.84	33.75	21.84	68.74	51.84	67.38
		21.88	66.23	21.88	72.96	91.88	48.67	21.88	32.53	21.88	69.05	51.88	67.04
		21.92	64.72	21.92	73.35	91.92	49.79	21.92	33.09	21.92	68.77	51.92	67.93
		21.96	64.65	21.96	72.61	91.96	50.41	21.96	33.27	21.96	69.09	51.96	66.42
		22	64.93	22	72.67	92	50.15	22	32.95	22	69.28	52	66.98
		22.04	64.62	22.04	72.57	92.04	50.12	22.04	32.32	22.04	68.9	52.04	68.04
		22.08	64.99	22.08	72.89	92.08	49.82	22.08	32.7	22.08	69.28	52.08	67.95
		22.12	64.56	22.12	72.45	92.12	49.17	22.12	33.48	22.12	69.16	52.12	67.52
		22.16	64.42	22.16	73.13	92.16	48.08	22.16	32.95	22.16	68.51	52.16	66.84
		22.2	64.72	22.2	72.81	92.2	46.66	22.2	33.17	22.2	68.87	52.2	68.5
		22.24	63.97	22.24	72.71	92.24	44.71	22.24	34.33	22.24	68.9	52.24	66.68
		22.28	65.65	22.28	72.65	92.28	44.77	22.28	34.59	22.28	69.31	52.28	68.25
		22.32	64.39	22.32	73.27	92.32	43.73	22.32	33.92	22.32	68.89	52.32	68.72
		22.36	64.25	22.36	72.34	92.36	43.41	22.36	33.36	22.36	69.38	52.36	70.44
		22.4	64.6	22.4	73.13	92.4	42.28	22.4	33.01	22.4	69.19	52.4	67.71
		22.44	64.09	22.44	73.57	92.44	42.43	22.44	33.83	22.44	68.99	52.44	67.08
		22.48	64.02	22.48	73.06	92.48	44.29	22.48	33.3	22.48	69.18	52.48	68.48
		22.52	65.8	22.52	72.93	92.52	42.2	22.52	33.8	22.52	68.87	52.52	68.07
		22.56	65.21	22.56	72.51	92.56	42.46	22.56	33.08	22.56	68.78	52.56	68.3
		22.6	65.5	22.6	72.91	92.6	43.91	22.6	33.73	22.6	69.11	52.6	68.28
		22.64	64.31	22.64	72.76	92.64	45.28	22.64	33.37	22.64	68.4	52.64	67.91
		22.68	64.08	22.68	72.47	92.68	44.07	22.68	34.3	22.68	68.47	52.68	66.85
		22.72	64.44	22.72	72.14	92.72	44.46	22.72	33.86	22.72	67.82	52.72	65.7
		22.76	64.67	22.76	73.45	92.76	42.16	22.76	33.58	22.76	68.09	52.76	66.62
		22.8	64.84	22.8	73.03	92.8	44.14	22.8	33.71	22.8	66.89	52.8	67.31
		22.84	64.49	22.84	73	92.84	44.38	22.84	33.12	22.84	66.65	52.84	66.33
		22.88	64.82	22.88	72.9	92.88	44.41	22.88	33.05	22.88	67.54	52.88	66.09
		22.92	64.9	22.92	72.9	92.92	44.77	22.92	33.07	22.92	67.63	52.92	66.56
		22.96	65.04	22.96	72.5	92.96	45.11	22.96	33.31	22.96	66.78	52.96	66.33
		23	64.71	23	71.85	93	42.61	23	33.25	23	66.81	53	65.94
		23.04	65.26	23.04	73.01	93.04	42.27	23.04	32.88	23.04	68.46	53.04	67.32
		23.08	64.91	23.08	72.77	93.08	45.06	23.08	33.35	23.08	68.4	53.08	66.64
		23.12	64.17	23.12	72.54	93.12	44.68	23.12	33.16	23.12	68.69	53.12	67.85
		23.16	65.63	23.16	73.25	93.16	44.85	23.16	33.48	23.16	68.82	53.16	69.35
		23.2	63.74	23.2	73.18	93.2	43.06	23.2	33.1	23.2	70.64	53.2	69.35
		23.24	64.28	23.24	72.81	93.24	43.52	23.24	33.2	23.24	68.91	53.24	68.52
		23.28	65.03	23.28	73.4	93.28	42.43	23.28	32.97	23.28	69.37	53.28	68.13
		23.32	64.96	23.32	73.6	93.32	44.23	23.32	33.22	23.32	68.59	53.32	68.72
		23.36	64.97	23.36	73.07	93.36	45.44	23.36	32.8	23.36	68.14	53.36	68.65
		23.4	64.97	23.4	72.65	93.4	43.73	23.4	33.06	23.4	68.38	53.4	68.07
		23.44	63.98	23.44	72.88	93.44	43.89	23.44	32.98	23.44	67.65	53.44	68.63
		23.48	63.91	23.48	72.98	93.48	43.95	23.48	32.7	23.48	68.33	53.48	68.17
		23.52	64.59	23.52	73.53	93.52	43.6	23.52	34.13	23.52	68.8	53.52	68.8
		23.56	64.84	23.56	72.77	93.56	43.09	23.56	31.99	23.56	68.5	53.56	69.21
		23.6	64.43	23.6	71.8	93.6	44.83	23.6	32.51	23.6	68.28	53.6	68.61
		23.64	65.4	23.64	70.55	93.64	42.95	23.64	32.37	23.64	68.55	53.64	68.57
		23.68	64.12	23.68	70.34	93.68	44.42	23.68	32.45	23.68	68.6	53.68	68.52
		23.72	65.08	23.72	71.1	93.72	43.17	23.72	31.88	23.72	68.28	53.72	68.49
		23.76	64.56	23.76	71.33	93.76	42.02	23.76	33.38	23.76	69.4	53.76	68.73
		23.8	62.36	23.8	70.87	93.8	42.04	23.8	32.25	23.8	68.81	53.8	67.89
		23.84	64.11	23.84	70.59	93.84	40.96	23.84	32.5	23.84	68.51	53.84	68.6
		23.88	64.57	23.88	71.96	93.88	41.76	23.88	32.35	23.88	68.77	53.88	66.83
		23.92	64.25	23.92	70.77	93.92	40.9	23.92	32.91	23.92	68.88	53.92	68.05
		23.96	64.65	23.96	71.18	93.96	38.49	23.96	33.47	23.96	69.16	53.96	68.76
		24	65.6	24	70.45	94	40.37	24	33.55	24	69.75	54	68.79
		24.04	65.74	24.04	71.37	94.04	38.47	24.04	32.86	24.04	69.8	54.04	68.91
		24.08	64.91	24.08	71.09	94.08	39.67	24.08	33.15	24.08	69.93	54.08	68.69
		24.12	63.93	24.12	71.65	94.12	40.99	24.12	32.82	24.12	69.37	54.12	68.82
		24.16	63.59	24.16	71.75	94.16	41.79	24.16	32.64	24.16	68.75	54.16	68.62
		24.2	65.23	24.2	70.53	94.2	42.55	24.2	32.55	24.2	69.39	54.2	69.06
		24.24	64.51	24.24	71.77	94.24	41.56	24.24	32.34	24.24	69.07	54.24	69.42
		24.28	64.23	24.28	69.88	94.28	41.22	24.28	32.79	24.28	68.88	54.28	68.48
		24.32	65.01	24.32	69.32	94.32	40.82	24.32	33.98	24.32	69.09	54.32	68.85
		24.36	64.66	24.36	69.27	94.36	41.2	24.36	33.65	24.36	68.98	54.36	68.2
		24.4	64.17	24.4	69.19	94.4	40.88	24.4	32.77	24.4	68.41	54.4	68.84
		24.44	64.58	24.44	69.6	94.44	42.1	24.44	33.01	24.44	68.77	54.44	69.4
		24.48	64.81	24.48	69.63	94.48	40.73	24.48	33.17	24.48	69.05	54.48	68.76
		24.52	64.74	24.52	68.68	94.52	37.13	24.52	33.4	24.52	68.35	54.52	68.44
		24.56	64.64	24.56	69.43	94.56	37.58	24.56	33.33	24.56	68.88	54.56	69.25
		24.6	64.79	24.6	68.95	94.6	36.59	24.6	33.37	24.6	68.76	54.6	71.12
		24.64	65.02	24.64	70.36	94.64	36.12	24.64	33.56	24.64	69.18	54.64	72.15
		24.68	63.63	24.68	69.77	94.68	35.71	24.68	34.33	24.68	69	54.68	72.62
		24.72	64.45	24.72	69.41	94.72	36.52	24.72	33.73	24.72	69.57	54.72	72.19
		24.76	63.52	24.76	68.91	94.76	36.77	24.76	35.06	24.76	69.21	54.76	71.39
		24.8	62.84	24.8	69.34	94.8	36.46	24.8	33.85	24.8	68.98	54.8	71.19
		24.84	65.12	24.84	69.49	94.84	38.48	24.84	31.69	24.84	68.84	54.84	72.11
		24.88	64.2	24.88	69.91	94.88	39.57	24.88	31.65	24.88	68.94	54.88	70.55
		24.92	64.52	24.92	69.31	94.92	40.71	24.92	32.67	24.92	69	54.92	70.6
		24.96	64.01	24.96	71.28	94.96	42	24.96	31.76	24.96	69.42	54.96	70.54
		25	64.6	25	69.87	95	41.02	25	31.41	25	69.84	55	70.53
		25.04	63.96	25.04	70.73	95.04	40.54	25.04	31.26	25.04	68.83	55.04	70.49
		25.08	64.52	25.08	70.41	95.08	40.87	25.08	32.11	25.08	69.11	55.08	71.73
		25.12	64.62	25.12	71.67	95.12	40.83	25.12	32.31	25.12	69.13	55.12	70.86
		25.16	64.26	25.16	71.12	95.16	41.12	25.16	32.18	25.16	69.2	55.16	70.22
		25.2	64.39	25.2	71.05	95.2	37.83	25.2	33.7	25.2	70	55.2	69.72
		25.24	63.47	25.24	69.74	95.24	37.01	25.24	34.93	25.24	69.56	55.24	70
		25.28	64.89	25.28	70.45	95.28	37.2	25.28	34.37	25.28	69.4	55.28	70.76
		25.32	64.49	25.32	70.5	95.32	35.28	25.32	34.05	25.32	69.05	55.32	70.05
		25.36	65.1	25.36	70.76	95.36	38.16	25.36	34.08	25.36	69.47	55.36	70.75
		25.4	64.57	25.4	71.37	95.4	38.9	25.4	33.68	25.4	69.03	55.4	71.18
		25.44	64.19	25.44	70.66	95.44	38.79	25.44	34.41	25.44	68.93	55.44	71.29
		25.48	64.32	25.48	70.5	95.48	37.43	25.48	34.27	25.48	68.88	55.48	71.01
		25.52	65.88	25.52	70.11	95.52	36.35	25.52	33.87	25.52	69.02	55.52	71.97
		25.56	65.14	25.56	70.13	95.56	36.59	25.56	33.84	25.56	70.19	55.56	68.88
		25.6	65.56	25.6	69.74	95.6	36.96	25.6	34.03	25.6	69.08	55.6	70.59
		25.64	64.7	25.64	69.37	95.64	37.61	25.64	33.52	25.64	68.45	55.64	70.62
		25.68	64.29	25.68	69.88	95.68	38.76	25.68	33.68	25.68	69.21	55.68	70.6
		25.72	64.91	25.72	70.71	95.72	36.2	25.72	34.19	25.72	68.55	55.72	71.73
		25.76	64.83	25.76	70.69	95.76	36.52	25.76	33.76	25.76	68.66	55.76	71.93
		25.8	64.61	25.8	70.78	95.8	34.14	25.8	33.66	25.8	69.41	55.8	70.39
		25.84	64.59	25.84	71.83	95.84	36.79	25.84	32.99	25.84	69.09	55.84	70.19
		25.88	65.14	25.88	70.63	95.88	35.13	25.88	32.82	25.88	69.22	55.88	71.12
		25.92	64.96	25.92	70.98	95.92	35.33	25.92	33.32	25.92	68.95	55.92	70.53
		25.96	65.49	25.96	70.96	95.96	35.3	25.96	34.29	25.96	69.15	55.96	71.79
		26	65.29	26	71.35	96	35.03	26	33.2	26	70.04	56	72.39
		26.04	64.12	26.04	72.35	96.04	35.2	26.04	34.44	26.04	69.66	56.04	71.14
		26.08	64.26	26.08	73.45	96.08	36.19	26.08	33.9	26.08	69.41	56.08	68.67
		26.12	65.14	26.12	72.61	96.12	35.64	26.12	34.18	26.12	69.76	56.12	70.29
		26.16	65.06	26.16	72.72	96.16	35.01	26.16	33.61	26.16	69.85	56.16	70.94
		26.2	64.19	26.2	73.64	96.2	33.32	26.2	33.84	26.2	69.74	56.2	72.05
		26.24	63.53	26.24	72.88	96.24	31.79	26.24	33.56	26.24	69.73	56.24	70.37
		26.28	63.57	26.28	71.44	96.28	33.41	26.28	34.38	26.28	69.24	56.28	71.5
		26.32	65.41	26.32	73.36	96.32	34.66	26.32	32.96	26.32	68.99	56.32	69.18
		26.36	65.64	26.36	73.11	96.36	33.6	26.36	33.84	26.36	69.5	56.36	69.31
		26.4	65.68	26.4	72.64	96.4	35.05	26.4	33.79	26.4	69.18	56.4	69.69
		26.44	63.92	26.44	72.48	96.44	35.04	26.44	33.47	26.44	69.43	56.44	70.86
		26.48	64.54	26.48	72.77	96.48	34.64	26.48	33.61	26.48	68.8	56.48	68.37
		26.52	64.67	26.52	71.52	96.52	35.39	26.52	34.02	26.52	69.59	56.52	69.83
		26.56	64.48	26.56	73.31	96.56	36.66	26.56	33.63	26.56	69.25	56.56	68.66
		26.6	64.62	26.6	72.23	96.6	36.62	26.6	33.84	26.6	70.5	56.6	69.3
		26.64	63.03	26.64	71.44	96.64	37.15	26.64	34.49	26.64	69.57	56.64	71.57
		26.68	61.92	26.68	70.88	96.68	36.99	26.68	34.33	26.68	69.38	56.68	69.57
		26.72	62.51	26.72	70.43	96.72	36.43	26.72	34.21	26.72	69.85	56.72	70.82
		26.76	63.02	26.76	70.92	96.76	35.87	26.76	34.49	26.76	70.06	56.76	69.43
		26.8	64.67	26.8	71.78	96.8	36.57	26.8	34.08	26.8	70.24	56.8	69.07
		26.84	64.23	26.84	71.9	96.84	36.07	26.84	34.21	26.84	70.59	56.84	69.51
		26.88	63.74	26.88	71.63	96.88	35.68	26.88	33.96	26.88	69.34	56.88	68.66
		26.92	64.47	26.92	71.35	96.92	35.89	26.92	33.36	26.92	69.19	56.92	70.27
		26.96	64.16	26.96	70.17	96.96	36.16	26.96	33.91	26.96	70.79	56.96	69
		27	64.23	27	69.85	97	35.27	27	33.86	27	71.16	57	70.02
		27.04	64.21	27.04	69.57	97.04	35.94	27.04	33.84	27.04	70.25	57.04	69.17
		27.08	64.39	27.08	68.52	97.08	36.35	27.08	34	27.08	69.8	57.08	69.61
		27.12	65.3	27.12	69.44	97.12	36.07	27.12	33.93	27.12	71.58	57.12	69.09
		27.16	65.95	27.16	68.43	97.16	35.54	27.16	33.93	27.16	71.04	57.16	69.29
		27.2	64.21	27.2	68.51	97.2	36.19	27.2	33.76	27.2	70.89	57.2	69.67
		27.24	65.52	27.24	68.19	97.24	35.85	27.24	33.99	27.24	71.46	57.24	69.43
		27.28	63.51	27.28	68.19	97.28	35.78	27.28	33.55	27.28	71.51	57.28	69.42
		27.32	64.36	27.32	68.58	97.32	35.29	27.32	33.65	27.32	71.53	57.32	69.76
		27.36	63.87	27.36	69.77	97.36	36.79	27.36	33.24	27.36	72.11	57.36	69.06
		27.4	63.9	27.4	68.86	97.4	34.75	27.4	32.93	27.4	71.88	57.4	69.63
		27.44	64.61	27.44	68.47	97.44	35.25	27.44	33.11	27.44	71.67	57.44	69.61
		27.48	63.39	27.48	70.7	97.48	35.81	27.48	33.54	27.48	71.04	57.48	68.81
		27.52	60.36	27.52	70.24	97.52	35.06	27.52	35.47	27.52	71.54	57.52	69.15
		27.56	59.71	27.56	71.04	97.56	36.04	27.56	35.78	27.56	71.5	57.56	69.18
		27.6	61.84	27.6	71.6	97.6	35.87	27.6	35.34	27.6	71.65	57.6	70.11
		27.64	59.01	27.64	69.12	97.64	35.67	27.64	37.25	27.64	71.82	57.64	71.17
		27.68	61.23	27.68	69.02	97.68	36.45	27.68	35.48	27.68	71.41	57.68	70.86
		27.72	61.2	27.72	68.82	97.72	35.42	27.72	35.77	27.72	71.31	57.72	71.44
		27.76	60.89	27.76	69.44	97.76	36.16	27.76	34.83	27.76	71.21	57.76	70.51
		27.8	61.2	27.8	69.01	97.8	35.54	27.8	35.52	27.8	71.1	57.8	67.83
		27.84	60.58	27.84	69.02	97.84	34.66	27.84	36.27	27.84	70	57.84	68.38
		27.88	58.65	27.88	68.73	97.88	35.54	27.88	34.43	27.88	70.35	57.88	68.72
		27.92	58.55	27.92	68.44	97.92	35.57	27.92	36.06	27.92	69.41	57.92	67.8
		27.96	57.42	27.96	68.86	97.96	36.55	27.96	36.47	27.96	69.71	57.96	67.31
		28	56.73	28	68.74	98	36.13	28	35.34	28	68.68	58	69.32
		28.04	54.78	28.04	69.25	98.04	36.42	28.04	35.3	28.04	69.19	58.04	66.77
		28.08	54.17	28.08	68.34	98.08	36.41	28.08	35.57	28.08	69.3	58.08	66.98
		28.12	54.12	28.12	68.04	98.12	36.87	28.12	35.99	28.12	69.08	58.12	69.33
		28.16	54.45	28.16	71.05	98.16	35.46	28.16	35.87	28.16	70.05	58.16	68.48
		28.2	54.83	28.2	69.66	98.2	34.93	28.2	35.18	28.2	70.01	58.2	70.39
		28.24	55.68	28.24	71.69	98.24	32.96	28.24	35.51	28.24	69.36	58.24	72.31
		28.28	53.65	28.28	70.5	98.28	33.5	28.28	36.09	28.28	69.26	58.28	72.24
		28.32	54.02	28.32	69.38	98.32	32.97	28.32	35.83	28.32	69.06	58.32	72.92
		28.36	53.09	28.36	69.64	98.36	34.26	28.36	35.65	28.36	70.15	58.36	72.33
		28.4	50.8	28.4	69.15	98.4	34.63	28.4	36.2	28.4	70.42	58.4	70.94
		28.44	54.16	28.44	69.92	98.44	34.98	28.44	35.99	28.44	69.92	58.44	70.36
		28.48	54.77	28.48	69.54	98.48	35.01	28.48	35.28	28.48	69.83	58.48	71.45
		28.52	55.09	28.52	69.43	98.52	34.55	28.52	36.25	28.52	69.69	58.52	70.19
		28.56	54.66	28.56	70.12	98.56	34.56	28.56	35.14	28.56	69.95	58.56	70.87
		28.6	51.36	28.6	69.55	98.6	33.12	28.6	34.44	28.6	68.64	58.6	71.41
		28.64	50.75	28.64	70.07	98.64	34.45	28.64	34.13	28.64	69.17	58.64	69.82
		28.68	52.38	28.68	69.22	98.68	34.77	28.68	34.84	28.68	69.41	58.68	71.05
		28.72	52.49	28.72	69.5	98.72	34.36	28.72	34.71	28.72	69.6	58.72	73.37
		28.76	53.84	28.76	69.79	98.76	34.36	28.76	33.77	28.76	68.95	58.76	72.6
		28.8	54.54	28.8	70.6	98.8	34.72	28.8	34.25	28.8	69.13	58.8	71.57
		28.84	54.15	28.84	71.55	98.84	34.41	28.84	34.11	28.84	69.21	58.84	69.76
		28.88	57.12	28.88	71.56	98.88	33.86	28.88	34.08	28.88	69.05	58.88	70.29
		28.92	56.99	28.92	71.58	98.92	34.86	28.92	33.49	28.92	69.04	58.92	70.46
		28.96	57.23	28.96	70.6	98.96	34.88	28.96	33.79	28.96	68.07	58.96	71.22
		29	56.75	29	71.49	99	34.78	29	34.08	29	69.37	59	71.71
		29.04	57.07	29.04	71.67	99.04	34.65	29.04	33.22	29.04	68.52	59.04	70.97
		29.08	56.73	29.08	72.57	99.08	34.23	29.08	33.92	29.08	68.7	59.08	70.94
		29.12	56.05	29.12	72.12	99.12	34.87	29.12	33.6	29.12	68.53	59.12	72.35
		29.16	55.5	29.16	72.02	99.16	34.43	29.16	33.54	29.16	67.42	59.16	73.59
		29.2	55.15	29.2	71.58	99.2	34.86	29.2	33.32	29.2	66.8	59.2	73.26
		29.24	53.65	29.24	70.52	99.24	34.81	29.24	33.47	29.24	66.02	59.24	73.73
		29.28	53.92	29.28	71.62	99.28	34.67	29.28	34.32	29.28	67.84	59.28	73.34
		29.32	51.6	29.32	72.07	99.32	35.05	29.32	33.83	29.32	67.39	59.32	74.35
		29.36	50.08	29.36	72.98	99.36	34.28	29.36	33.2	29.36	66.21	59.36	74.32
		29.4	48.76	29.4	73	99.4	34.68	29.4	33.25	29.4	67.47	59.4	74.02
		29.44	47.69	29.44	72.13	99.44	34.65	29.44	33.7	29.44	66.46	59.44	72.21
		29.48	49.73	29.48	72.58	99.48	34.43	29.48	33.61	29.48	66.73	59.48	71.62
		29.52	50.99	29.52	72.83	99.52	34.88	29.52	33.42	29.52	66.86	59.52	71.47
		29.56	49.58	29.56	73.34	99.56	34.57	29.56	33.17	29.56	66.27	59.56	71.66
		29.6	49.16	29.6	73.33	99.6	34.69	29.6	33.56	29.6	66.84	59.6	72.34
		29.64	51.75	29.64	72.74	99.64	34.2	29.64	34.01	29.64	65.52	59.64	72.48
		29.68	54.87	29.68	74.94	99.68	35.18	29.68	33.77	29.68	67.37	59.68	72.35
		29.72	53.63	29.72	74.55	99.72	35.03	29.72	33.16	29.72	66.83	59.72	72.94
		29.76	53.6	29.76	74.52	99.76	34.32	29.76	33.39	29.76	66.77	59.76	73.18
		29.8	51.24	29.8	75.28	99.8	34.75	29.8	33.24	29.8	64.85	59.8	73.07
		29.84	51.21	29.84	73.3	99.84	34.38	29.84	33.06	29.84	65.06	59.84	72.22
		29.88	48.7	29.88	73.22	99.88	34.87	29.88	33.26	29.88	63.81	59.88	72.8
		29.92	48.38	29.92	72.7	99.92	34.92	29.92	33.78	29.92	64.47	59.92	73.6
		29.96	48.49	29.96	73.03	99.96	34.81	29.96	33.85	29.96	64.93	59.96	77.4
		30	46.41	30	72.49	100	33.62	30	33.15	30	65.25	60	76.37
		30.04	44.41	30.04	72.58			30.04	33.27	30.04	64.48	60.04	76.96
		30.08	44.96	30.08	73.04			30.08	34.19	30.08	64.46	60.08	75.86
		30.12	45.12	30.12	72.72			30.12	34.37	30.12	64.15	60.12	76.05
		30.16	43.12	30.16	71.68			30.16	34.24	30.16	64.44	60.16	76.59
		30.2	43.25	30.2	72.22			30.2	34.53	30.2	64.61	60.2	77.16
		30.24	43.9	30.24	73.43			30.24	34.58	30.24	65.18	60.24	75.91
		30.28	44.16	30.28	73.06			30.28	33.59	30.28	65.98	60.28	77.15
		30.32	43.69	30.32	71.65			30.32	33.43	30.32	65.07	60.32	76.38
		30.36	42.48	30.36	70.82			30.36	33.98	30.36	64.92	60.36	75.55
		30.4	43.24	30.4	71.23			30.4	33.89	30.4	64.35	60.4	77.32
		30.44	41.72	30.44	70.52			30.44	33.53	30.44	64.68	60.44	78.17
		30.48	42.35	30.48	71.31			30.48	34.55	30.48	64.18	60.48	74.8
		30.52	42.55	30.52	70.2			30.52	33.39	30.52	67.55	60.52	74.58
		30.56	37.53	30.56	69.74			30.56	34.2	30.56	64.28	60.56	73.54
		30.6	36.58	30.6	70.66			30.6	33.82	30.6	64.21	60.6	74.72
		30.64	37.87	30.64	69.82			30.64	34.76	30.64	65.95	60.64	74.84
		30.68	37.66	30.68	70.55			30.68	34.27	30.68	65.82	60.68	73.61
		30.72	38.25	30.72	69.49			30.72	34.46	30.72	64.57	60.72	72.37
		30.76	38.3	30.76	68.93			30.76	34.79	30.76	63.29	60.76	72.09
		30.8	37.61	30.8	68.42			30.8	33.71	30.8	62.44	60.8	72.22
		30.84	38.43	30.84	69.79			30.84	31.88	30.84	61.85	60.84	71.76
		30.88	35.46	30.88	70.39			30.88	33.48	30.88	61.93	60.88	74.04
		30.92	35.28	30.92	70.33			30.92	33.69	30.92	62.82	60.92	72.79
		30.96	35.86	30.96	69.59			30.96	33.79	30.96	62.4	60.96	72.38
		31	35.52	31	69.14			31	31.93	31	62.86	61	72.24
		31.04	35.49	31.04	70.3			31.04	33.73	31.04	64.47	61.04	73.68
		31.08	35.51	31.08	69.61			31.08	33.39	31.08	65.35	61.08	74.61
		31.12	35.59	31.12	70.92			31.12	33.85	31.12	63.32	61.12	73.44
		31.16	32.48	31.16	70.18			31.16	33.81	31.16	63.37	61.16	72.59
		31.2	31.56	31.2	70.83			31.2	33.73	31.2	62.42	61.2	72.18
		31.24	30.89	31.24	69.77			31.24	33.58	31.24	63.74	61.24	72.25
		31.28	28.59	31.28	70.43			31.28	33.7	31.28	63.52	61.28	72.07
		31.32	30.71	31.32	70.54			31.32	33.87	31.32	63.44	61.32	72.4
		31.36	31.45	31.36	69.2			31.36	33.51	31.36	62.51	61.36	70.16
		31.4	30.41	31.4	71.05			31.4	33.49	31.4	63.43	61.4	68.53
		31.44	28.61	31.44	69.88			31.44	33.68	31.44	61.76	61.44	67.94
		31.48	28.93	31.48	69.5			31.48	33.89	31.48	62.38	61.48	68.29
		31.52	29.09	31.52	71.4			31.52	34.19	31.52	63.24	61.52	67.99
		31.56	30.93	31.56	73.2			31.56	33.6	31.56	63.48	61.56	69.04
		31.6	31.71	31.6	70.68			31.6	33.4	31.6	62.7	61.6	68.51
		31.64	31.67	31.64	71.21			31.64	33.72	31.64	63.28	61.64	68.49
		31.68	31.64	31.68	70.88			31.68	33.14	31.68	62.43	61.68	68.68
		31.72	26.49	31.72	71.62			31.72	34.79	31.72	63.18	61.72	69.27
		31.76	29.8	31.76	70.36			31.76	35	31.76	62.84	61.76	69.41
		31.8	31.19	31.8	70.97			31.8	34.57	31.8	63.39	61.8	68.78
		31.84	32.1	31.84	70.5			31.84	35.39	31.84	62.69	61.84	67.56
		31.88	32.73	31.88	69.75			31.88	35.56	31.88	62.45	61.88	67.51
		31.92	33.74	31.92	69.07			31.92	34.92	31.92	63.25	61.92	65.8
		31.96	32.88	31.96	70.85			31.96	31.84	31.96	63.77	61.96	68.08
		32	32.59	32	71.03			32	32.44	32	64.51	62	68.68
		32.04	32.4	32.04	72.01			32.04	33.55	32.04	66.27	62.04	70.97
		32.08	32.74	32.08	71.66			32.08	35.41	32.08	66.66	62.08	69.89
		32.12	32.8	32.12	70.91			32.12	34.98	32.12	65.61	62.12	70.16
		32.16	32.55	32.16	70.8			32.16	34.93	32.16	64.84	62.16	71.53
		32.2	32.81	32.2	70.55			32.2	35.76	32.2	65.13	62.2	70.96
		32.24	32.3	32.24	70.44			32.24	35.74	32.24	66.25	62.24	68.29
		32.28	32.86	32.28	72.41			32.28	35.17	32.28	66.89	62.28	67.86
		32.32	33.59	32.32	72.78			32.32	35.56	32.32	67.14	62.32	68.78
		32.36	33.41	32.36	73.24			32.36	35.37	32.36	66.96	62.36	68.31
		32.4	33.51	32.4	72.36			32.4	35.31	32.4	66.36	62.4	69.88
		32.44	32.93	32.44	73.32			32.44	36.2	32.44	66.35	62.44	69.08
		32.48	32.92	32.48	73.04			32.48	35.67	32.48	66.4	62.48	68.25
		32.52	32.1	32.52	72.79			32.52	36.2	32.52	65.5	62.52	70.32
		32.56	32.18	32.56	72.19			32.56	36.05	32.56	65.91	62.56	70.69
		32.6	32.14	32.6	73.31			32.6	35.83	32.6	66.56	62.6	71.11
		32.64	32.46	32.64	73.66			32.64	34.84	32.64	67.13	62.64	72.32
		32.68	32.64	32.68	72.58			32.68	35.6	32.68	65.44	62.68	73.49
		32.72	32.86	32.72	73.42			32.72	35.93	32.72	66.94	62.72	73.82
		32.76	32.16	32.76	72.54			32.76	35.89	32.76	67.1	62.76	72.93
		32.8	31.53	32.8	73.4			32.8	35.42	32.8	66.4	62.8	72.03
		32.84	31.63	32.84	72.53			32.84	35.93	32.84	65.49	62.84	72.12
		32.88	30.6	32.88	73.6			32.88	35.92	32.88	65.6	62.88	70.53
		32.92	30.94	32.92	72.45			32.92	35.72	32.92	63.58	62.92	69.22
		32.96	31.2	32.96	72.81			32.96	35.49	32.96	66.09	62.96	69.32
		33	32.34	33	72.11			33	35.59	33	64	63	69.01
		33.04	29.95	33.04	72.57			33.04	33.27	33.04	63.34	63.04	68.51
		33.08	30.62	33.08	72.88			33.08	33.38	33.08	63.03	63.08	70.39
		33.12	31.37	33.12	72.77			33.12	33.49	33.12	63.06	63.12	70.98
		33.16	31.67	33.16	72.57			33.16	34.48	33.16	60.01	63.16	67.78
		33.2	32.14	33.2	72.88			33.2	33.79	33.2	61.49	63.2	68.03
		33.24	31.15	33.24	72.93			33.24	33.22	33.24	59.9	63.24	67.86
		33.28	31.61	33.28	72.68			33.28	34.16	33.28	61.17	63.28	69.06
		33.32	30.35	33.32	73.16			33.32	33.51	33.32	62.98	63.32	69.4
		33.36	29.08	33.36	72.95			33.36	34.59	33.36	62.66	63.36	69.15
		33.4	27.51	33.4	72.94			33.4	34.31	33.4	62.86	63.4	71.28
		33.44	30.14	33.44	73.06			33.44	34.63	33.44	64.52	63.44	69.94
		33.48	30.35	33.48	72.93			33.48	34.56	33.48	61.9	63.48	69.4
		33.52	30.77	33.52	72.93			33.52	34.43	33.52	62.91	63.52	69.08
		33.56	30.35	33.56	73.25			33.56	34.26	33.56	61.3	63.56	69.09
		33.6	30.35	33.6	72.89			33.6	33.72	33.6	60.88	63.6	69.48
		33.64	29.88	33.64	74.66			33.64	34.27	33.64	59.3	63.64	69.03
		33.68	30.01	33.68	74.53			33.68	34.1	33.68	60.37	63.68	68.41
		33.72	30.93	33.72	73.54			33.72	33.85	33.72	61.13	63.72	69.13
		33.76	30.18	33.76	73.46			33.76	33.93	33.76	61.88	63.76	68.47
		33.8	30.72	33.8	72.59			33.8	34.07	33.8	63.26	63.8	69.57
		33.84	31.56	33.84	73.67			33.84	34.42	33.84	63.49	63.84	69.63
		33.88	30.91	33.88	73.62			33.88	34.05	33.88	63.15	63.88	69.37
		33.92	32.15	33.92	73.24			33.92	34.51	33.92	65.59	63.92	69.32
		33.96	31.81	33.96	73.76			33.96	33.71	33.96	66.02	63.96	68.7
		34	29.37	34	72.74			34	34.08	34	65.69	64	69.1
		34.04	30.07	34.04	73.41			34.04	33.95	34.04	65.93	64.04	68.76
		34.08	30.54	34.08	73.15			34.08	34.28	34.08	61.69	64.08	69.43
		34.12	30.67	34.12	71.97			34.12	33.82	34.12	61.11	64.12	69.81
		34.16	29.4	34.16	72.57			34.16	32.48	34.16	62.74	64.16	69.22
		34.2	28.78	34.2	73.37			34.2	34.68	34.2	61.78	64.2	69.59
		34.24	29.39	34.24	73.28			34.24	34.86	34.24	60.8	64.24	68.89
		34.28	29.97	34.28	71.38			34.28	35.38	34.28	59.82	64.28	68.74
		34.32	32.8	34.32	71.31			34.32	35.29	34.32	61.8	64.32	69.35
		34.36	30.92	34.36	70.34			34.36	35.07	34.36	60.71	64.36	69.37
		34.4	29.15	34.4	70.27			34.4	33.54	34.4	59.68	64.4	69.6
		34.44	31	34.44	71.55			34.44	34.65	34.44	60.87	64.44	68.96
		34.48	31.15	34.48	71.94			34.48	32.97	34.48	61.28	64.48	69.61
		34.52	31.03	34.52	72.46			34.52	31.69	34.52	59.7	64.52	69.71
		34.56	29.84	34.56	72.06			34.56	32.1	34.56	61.82	64.56	69.64
		34.6	29.89	34.6	70.16			34.6	33.29	34.6	59.12	64.6	69.49
		34.64	31.78	34.64	71.84			34.64	32.84	34.64	59.32	64.64	69.68
		34.68	29.85	34.68	72.21			34.68	32.32	34.68	60.81	64.68	69.34
		34.72	30.07	34.72	72.74			34.72	33.14	34.72	59.03	64.72	69.49
		34.76	29.54	34.76	71.59			34.76	34.07	34.76	58.3	64.76	70.08
		34.8	29.64	34.8	72.41			34.8	34.01	34.8	58.58	64.8	69.76
		34.84	29.36	34.84	72.73			34.84	33	34.84	58.11	64.84	69.22
		34.88	29.12	34.88	72.2			34.88	32.65	34.88	56	64.88	69.03
		34.92	28.75	34.92	72.79			34.92	32.53	34.92	55.35	64.92	69.26
		34.96	28.06	34.96	72.47			34.96	33.08	34.96	54.96	64.96	68.99
		35	28.41	35	72.59			35	31.64	35	54.53	65	69.04
		35.04	27.63	35.04	73.79			35.04	31.29	35.04	55.08	65.04	69.29
		35.08	28.68	35.08	72.82			35.08	31.54	35.08	53.42	65.08	69.16
		35.12	30.57	35.12	72.35			35.12	32.67	35.12	54.13	65.12	70.03
		35.16	29.9	35.16	73.24			35.16	30.63	35.16	52.87	65.16	69.54
		35.2	29.51	35.2	72.18			35.2	30.16	35.2	53.43	65.2	70.14
		35.24	30.42	35.24	70.91			35.24	30.21	35.24	52.61	65.24	69.51
		35.28	30.27	35.28	72.96			35.28	30.14	35.28	54.08	65.28	70.97
		35.32	30.54	35.32	72.63			35.32	30.89	35.32	53.72	65.32	72.26
		35.36	30.7	35.36	70.77			35.36	31.1	35.36	52.77	65.36	72.31
		35.4	30.84	35.4	71.61			35.4	32.32	35.4	51.33	65.4	71.46
		35.44	30.05	35.44	70.87			35.44	31.32	35.44	51.23	65.44	71.15
		35.48	29.93	35.48	70.19			35.48	32.03	35.48	50.73	65.48	71.94
		35.52	31.07	35.52	68.89			35.52	31.46	35.52	49.86	65.52	72.06
		35.56	29.88	35.56	68.39			35.56	31.45	35.56	49.81	65.56	72.12
		35.6	29.13	35.6	68.02			35.6	31.98	35.6	50.34	65.6	71.07
		35.64	30.05	35.64	70.99			35.64	31.83	35.64	50.14	65.64	70.89
		35.68	30.48	35.68	71.93			35.68	30.28	35.68	50.49	65.68	69.73
		35.72	29.32	35.72	71.78			35.72	28.67	35.72	50.03	65.72	69.24
		35.76	29.54	35.76	72.07			35.76	31.44	35.76	49.4	65.76	69.05
		35.8	30.23	35.8	71.67			35.8	31.75	35.8	49.74	65.8	69.13
		35.84	30.44	35.84	71.63			35.84	31.97	35.84	51.11	65.84	69.23
		35.88	30.11	35.88	71.07			35.88	32.77	35.88	53	65.88	70.19
		35.92	28.72	35.92	71			35.92	33	35.92	53.33	65.92	69.5
		35.96	29.51	35.96	69.99			35.96	32.98	35.96	55.13	65.96	68.86
		36	29.9	36	66.74			36	33.43	36	57.14	66	69.24
		36.04	30.23	36.04	68.77			36.04	34.63	36.04	58.63	66.04	69.42
		36.08	30.31	36.08	68.54			36.08	35.61	36.08	59.16	66.08	68.52
		36.12	30.21	36.12	68.32			36.12	34.94	36.12	62.42	66.12	68.55
		36.16	30.44	36.16	67.46			36.16	34.94	36.16	61.95	66.16	69.61
		36.2	30.08	36.2	68.71			36.2	34.6	36.2	62.77	66.2	69.9
		36.24	28.74	36.24	70.06			36.24	34.74	36.24	62.74	66.24	69.63
		36.28	28.72	36.28	71.53			36.28	34.6	36.28	63.02	66.28	70.26
		36.32	29.81	36.32	72.28			36.32	34.07	36.32	64.5	66.32	71.02
		36.36	30.43	36.36	70.59			36.36	34.44	36.36	64.33	66.36	71.29
		36.4	30.55	36.4	69.36			36.4	34.17	36.4	63.56	66.4	69.77
		36.44	30.47	36.44	68.65			36.44	33.76	36.44	63.48	66.44	69.43
		36.48	32.83	36.48	69.23			36.48	34.56	36.48	64.1	66.48	70.57
		36.52	32.71	36.52	68.25			36.52	34.54	36.52	62.22	66.52	68.72
		36.56	33.41	36.56	68.12			36.56	33.34	36.56	62.48	66.56	70.15
		36.6	30.85	36.6	68.71			36.6	33.78	36.6	61.72	66.6	69.47
		36.64	29.72	36.64	67.87			36.64	35.51	36.64	60.43	66.64	70.32
		36.68	29.8	36.68	67.58			36.68	36.11	36.68	59.85	66.68	69.29
		36.72	27.5	36.72	67.44			36.72	35.91	36.72	58.94	66.72	69.17
		36.76	26.69	36.76	68.49			36.76	35.5	36.76	62.33	66.76	68.87
		36.8	26.66	36.8	69.17			36.8	35.71	36.8	58.15	66.8	69.18
		36.84	27.26	36.84	69.11			36.84	36	36.84	55.96	66.84	69.25
		36.88	27.39	36.88	69.62			36.88	36.09	36.88	52.61	66.88	68.95
		36.92	27.33	36.92	69.35			36.92	36.45	36.92	51.59	66.92	69.94
		36.96	25.81	36.96	69.79			36.96	36.03	36.96	52.17	66.96	69.02
		37	26.6	37	70.18			37	36.19	37	53.88	67	69.64
		37.04	25.84	37.04	68.29			37.04	36.55	37.04	51.17	67.04	69.39
		37.08	27.53	37.08	69.16			37.08	36.3	37.08	52.06	67.08	68.25
		37.12	26.5	37.12	68.82			37.12	36.32	37.12	52.26	67.12	68.21
		37.16	27.48	37.16	66.81			37.16	35.84	37.16	52.95	67.16	66.73
		37.2	27.88	37.2	67.61			37.2	35.87	37.2	52.82	67.2	68.16
		37.24	26.51	37.24	66.95			37.24	35.16	37.24	53.18	67.24	69.85
		37.28	27.54	37.28	67.79			37.28	35.68	37.28	52.1	67.28	67.86
		37.32	27.71	37.32	67.25			37.32	35.56	37.32	50.09	67.32	67.84
		37.36	27.86	37.36	65.97			37.36	35.43	37.36	52.84	67.36	70.65
		37.4	27.36	37.4	67.52			37.4	33.46	37.4	49.62	67.4	68.46
		37.44	28.12	37.44	67.26			37.44	35.48	37.44	49.36	67.44	68.47
		37.48	28.53	37.48	67.36			37.48	35.5	37.48	49.54	67.48	68.7
		37.52	29.78	37.52	67.92			37.52	35.33	37.52	49.17	67.52	68.74
		37.56	30.68	37.56	67.66			37.56	35.2	37.56	48.37	67.56	68.1
		37.6	29.71	37.6	67.31			37.6	35.29	37.6	48.08	67.6	69.03
		37.64	28.81	37.64	66.97			37.64	35.42	37.64	49.25	67.64	68.4
		37.68	29.97	37.68	66.51			37.68	35.33	37.68	50.4	67.68	67.95
		37.72	29.83	37.72	67.63			37.72	35.55	37.72	48.97	67.72	65.73
		37.76	31.09	37.76	68			37.76	35.44	37.76	48.04	67.76	64.78
		37.8	31.81	37.8	67.68			37.8	33.55	37.8	49.03	67.8	67.6
		37.84	32.04	37.84	67.98			37.84	35.03	37.84	49.21	67.84	66.88
		37.88	32.01	37.88	67.35			37.88	33.89	37.88	49.12	67.88	67.58
		37.92	30.67	37.92	67.15			37.92	33.77	37.92	47.9	67.92	68
		37.96	33.08	37.96	68.01			37.96	33.71	37.96	51.89	67.96	67.82
		38	32.27	38	67.91			38	32.86	38	53.97	68	67.88
		38.04	33.13	38.04	70.25			38.04	33.44	38.04	50.87	68.04	65.84
		38.08	31.83	38.08	69.67			38.08	32.77	38.08	50.92	68.08	66.56
		38.12	31.62	38.12	68.64			38.12	33.17	38.12	50.45	68.12	65.41
		38.16	33.86	38.16	66.61			38.16	33.56	38.16	50.24	68.16	64.99
		38.2	35.08	38.2	68.83			38.2	33.58	38.2	51	68.2	64.77
		38.24	32.88	38.24	66.94			38.24	33.5	38.24	52.57	68.24	64.58
		38.28	33.91	38.28	67.37			38.28	33.51	38.28	54.27	68.28	65.16
		38.32	32.32	38.32	66.36			38.32	31.79	38.32	54.68	68.32	65.34
		38.36	31.99	38.36	67.51			38.36	31.82	38.36	54.95	68.36	64.87
		38.4	32.06	38.4	68			38.4	34.32	38.4	56.59	68.4	64.93
		38.44	31.77	38.44	68.24			38.44	33.73	38.44	56.41	68.44	64.98
		38.48	32.19	38.48	68.11			38.48	33.65	38.48	57.57	68.48	64.51
		38.52	31.7	38.52	68.36			38.52	33.52	38.52	56.25	68.52	67.54
		38.56	30.88	38.56	68.51			38.56	33.64	38.56	56.01	68.56	66.71
		38.6	30.78	38.6	68.16			38.6	33.89	38.6	53.23	68.6	68.5
		38.64	32.64	38.64	67.89			38.64	33.25	38.64	54.19	68.64	67.19
		38.68	32.33	38.68	68.88			38.68	33.74	38.68	53.27	68.68	67.91
		38.72	32.86	38.72	70.06			38.72	33.94	38.72	54.11	68.72	66.59
		38.76	28.65	38.76	70.01			38.76	34.44	38.76	54.22	68.76	66.32
		38.8	24.92	38.8	70.29			38.8	34.16	38.8	53.8	68.8	66.65
		38.84	26.83	38.84	68.56			38.84	35.6	38.84	51.26	68.84	66.35
		38.88	25.4	38.88	68.8			38.88	35.36	38.88	49.67	68.88	64.95
		38.92	26.36	38.92	68.94			38.92	34.93	38.92	54.08	68.92	65.39
		38.96	26.31	38.96	68.96			38.96	35.44	38.96	60.63	68.96	65.57
		39	28.02	39	69.09			39	35.48	39	61.46	69	65.86
		39.04	27.53	39.04	69.2			39.04	35.4	39.04	60.58	69.04	66.02
		39.08	29.14	39.08	69.4			39.08	35.81	39.08	62.32	69.08	65.74
		39.12	31.57	39.12	71.37			39.12	35.75	39.12	60.52	69.12	66.06
		39.16	32.4	39.16	72.03			39.16	35.18	39.16	63.13	69.16	66.28
		39.2	32.11	39.2	71.12			39.2	35.67	39.2	62.96	69.2	65.84
		39.24	31.35	39.24	72.41			39.24	35.25	39.24	62.8	69.24	65.42
		39.28	29.89	39.28	71.24			39.28	35.73	39.28	63.79	69.28	65.66
		39.32	28.64	39.32	70.95			39.32	36.02	39.32	61	69.32	65.96
		39.36	29.65	39.36	72.2			39.36	35.94	39.36	59.7	69.36	65.95
		39.4	27.99	39.4	71.05			39.4	35.21	39.4	58.07	69.4	65.63
		39.44	27.68	39.44	70.79			39.44	35.72	39.44	59.41	69.44	65.37
		39.48	27.69	39.48	71.52			39.48	35.27	39.48	61.02	69.48	65.7
		39.52	27.09	39.52	73.16			39.52	35.19	39.52	61.11	69.52	65.11
		39.56	26.74	39.56	72.67			39.56	35.41	39.56	61.41	69.56	65.31
		39.6	26.38	39.6	74.86			39.6	35.44	39.6	60.86	69.6	64.53
		39.64	26.96	39.64	74.85			39.64	35.13	39.64	59.81	69.64	66.59
		39.68	26.47	39.68	74.69			39.68	35.61	39.68	63.17	69.68	66.41
		39.72	26.38	39.72	74.65			39.72	35.63	39.72	61.13	69.72	66.61
		39.76	27.06	39.76	72.5			39.76	36.65	39.76	61.94	69.76	64.22
		39.8	26.88	39.8	70.21			39.8	35.49	39.8	59.37	69.8	65.27
		39.84	27.6	39.84	71.2			39.84	36.12	39.84	56.63	69.84	66.21
		39.88	27.21	39.88	71.54			39.88	35.14	39.88	54.44	69.88	65.39
		39.92	25.54	39.92	71.64			39.92	35.88	39.92	54.75	69.92	65.09
		39.96	27.07	39.96	70.05			39.96	35.45	39.96	56.17	69.96	65.31
		40	28.01	40	72.31			40	35.71	40	59.45	70	65.61
		40.04	27.68	40.04	71.57			40.04	35.6	40.04	58.16	70.04	66.02
		40.08	27.83	40.08	72.44			40.08	35.58	40.08	59.18	70.08	65.44
		40.12	27.45	40.12	71.66			40.12	35.38	40.12	60.75	70.12	65.73
		40.16	26.84	40.16	72.96			40.16	35.66	40.16	61.54	70.16	66.08
		40.2	26.22	40.2	74.27			40.2	35.59	40.2	61.93	70.2	66.08
		40.24	26.98	40.24	74.42			40.24	35.7	40.24	60.53	70.24	65.78
		40.28	29.22	40.28	73.98			40.28	35.78	40.28	62.45	70.28	66.41
		40.32	29.37	40.32	74.53			40.32	36.09	40.32	61.24	70.32	65.19
		40.36	28.65	40.36	74.19			40.36	35.28	40.36	61.61	70.36	64.24
		40.4	28.98	40.4	73.94			40.4	35.47	40.4	61.43	70.4	64.47
		40.44	30.41	40.44	74.77			40.44	35.65	40.44	62.2	70.44	64.77
		40.48	30.37	40.48	74.17			40.48	35.28	40.48	62.41	70.48	64.9
		40.52	31.11	40.52	74.42			40.52	35.9	40.52	62.31	70.52	65.84
		40.56	31.4	40.56	74.07			40.56	35.41	40.56	61.37	70.56	66.78
		40.6	29.59	40.6	74.06			40.6	34.94	40.6	61.69	70.6	65.55
		40.64	29.69	40.64	73.99			40.64	35.23	40.64	62.68	70.64	66.37
		40.68	29.46	40.68	74.72			40.68	35.44	40.68	61.64	70.68	65.78
		40.72	29.74	40.72	74.3			40.72	35.45	40.72	62.88	70.72	66.88
		40.76	29.38	40.76	74.45			40.76	34.9	40.76	63.11	70.76	67.58
		40.8	30.68	40.8	74.35			40.8	35.44	40.8	61.86	70.8	65.02
		40.84	29.93	40.84	73.76			40.84	35.16	40.84	61.63	70.84	64.66
		40.88	29.38	40.88	73.82			40.88	35.08	40.88	61.57	70.88	64.85
		40.92	29.96	40.92	73.96			40.92	35.19	40.92	61.16	70.92	64.97
		40.96	30.32	40.96	74.01			40.96	35.42	40.96	61.66	70.96	64.27
		41	30.15	41	73.89			41	35.41	41	66.63	71	62.81
		41.04	29.61	41.04	73.76			41.04	35.19	41.04	66.44	71.04	62.35
		41.08	30.5	41.08	74.35			41.08	35.39	41.08	67.14	71.08	64.22
		41.12	30.04	41.12	74.76			41.12	34.43	41.12	68.28	71.12	63.31
		41.16	30.35	41.16	74.05			41.16	33.23	41.16	67.79	71.16	63.14
		41.2	29.99	41.2	73.71			41.2	33.69	41.2	67.78	71.2	63.34
		41.24	29.44	41.24	73.89			41.24	33.34	41.24	66.88	71.24	61.59
		41.28	29.72	41.28	74.92			41.28	33.44	41.28	67.18	71.28	63.75
		41.32	29.62	41.32	73.85			41.32	33.45	41.32	67.48	71.32	60.86
		41.36	29.23	41.36	73.74			41.36	33.6	41.36	67.33	71.36	59.92
		41.4	28.67	41.4	74.19			41.4	34.16	41.4	67.74	71.4	58
		41.44	28.74	41.44	74.51			41.44	33.53	41.44	67.45	71.44	59.34
		41.48	29.28	41.48	74.6			41.48	33.5	41.48	66.7	71.48	58.43
		41.52	30.29	41.52	73.9			41.52	33.89	41.52	67.47	71.52	57.6
		41.56	28.91	41.56	74.2			41.56	33.49	41.56	68.6	71.56	54.94
		41.6	29.72	41.6	74.41			41.6	33.39	41.6	68.07	71.6	55
		41.64	30.94	41.64	74.28			41.64	33.62	41.64	67.8	71.64	54.88
		41.68	31.14	41.68	74.26			41.68	33.99	41.68	68.31	71.68	56.04
		41.72	30.95	41.72	74.11			41.72	32.6	41.72	68.07	71.72	55.63
		41.76	31.84	41.76	74.05			41.76	33.08	41.76	66.92	71.76	53.52
		41.8	32.23	41.8	74.19			41.8	33.5	41.8	68.04	71.8	52.13
		41.84	31.74	41.84	74.52			41.84	33.49	41.84	68.02	71.84	51.54
		41.88	31.2	41.88	74.64			41.88	33.85	41.88	67.71	71.88	52.35
		41.92	31.43	41.92	73.87			41.92	33.05	41.92	67.73	71.92	53.19
		41.96	31.29	41.96	74.25			41.96	34.03	41.96	67.63	71.96	53.03
		42	31.37	42	74.14			42	33.87	42	67.01	72	52.95
		42.04	32	42.04	73.49			42.04	33.99	42.04	64.49	72.04	52.92
		42.08	31.76	42.08	74.45			42.08	33.82	42.08	65.4	72.08	54.26
		42.12	31.36	42.12	74.56			42.12	34.21	42.12	65.86	72.12	52.49
		42.16	31.55	42.16	74.61			42.16	35.67	42.16	66	72.16	52.74
		42.2	31.29	42.2	74.74			42.2	35.42	42.2	65.2	72.2	53.7
		42.24	31.76	42.24	73.97			42.24	34.19	42.24	63.76	72.24	53.09
		42.28	31.43	42.28	73.71			42.28	35.81	42.28	65.67	72.28	54.2
		42.32	31.22	42.32	73.72			42.32	35.68	42.32	65.1	72.32	55.04
		42.36	31.09	42.36	73.58			42.36	35.37	42.36	65.34	72.36	52.77
		42.4	31.05	42.4	73.43			42.4	35.3	42.4	65.25	72.4	54.14
		42.44	31.07	42.44	72.3			42.44	35.15	42.44	65.55	72.44	54.07
		42.48	30.91	42.48	73.37			42.48	35.11	42.48	65.06	72.48	54.38
		42.52	31.66	42.52	73.02			42.52	35.16	42.52	65.16	72.52	55.74
		42.56	30.75	42.56	73.17			42.56	33.44	42.56	65.13	72.56	53.86
		42.6	31.21	42.6	72.57			42.6	33.52	42.6	64.27	72.6	53.82
		42.64	30.58	42.64	73.54			42.64	33.48	42.64	65.35	72.64	51.42
		42.68	31.24	42.68	73.77			42.68	33.09	42.68	65.06	72.68	53.31
		42.72	31.45	42.72	73.26			42.72	32.95	42.72	65.59	72.72	53.43
		42.76	31.84	42.76	73.69			42.76	32.67	42.76	65.38	72.76	53.05
		42.8	31.35	42.8	73.02			42.8	32.36	42.8	65.31	72.8	53.36
		42.84	31.03	42.84	73.42			42.84	32.98	42.84	65.97	72.84	53.34
		42.88	32.03	42.88	73.38			42.88	35.06	42.88	66.06	72.88	53.71
		42.92	31.91	42.92	73.05			42.92	35.01	42.92	66.33	72.92	51.56
		42.96	30.45	42.96	74.37			42.96	35.13	42.96	66.31	72.96	51.63
		43	30.59	43	74.34			43	34.93	43	65.94	73	51.32
		43.04	31.81	43.04	72.52			43.04	35.38	43.04	66.73	73.04	50.76
		43.08	31.17	43.08	73.21			43.08	35.15	43.08	67.88	73.08	52.18
		43.12	31.14	43.12	73.77			43.12	35.49	43.12	68.07	73.12	53.61
		43.16	31.62	43.16	73.03			43.16	36.03	43.16	67.15	73.16	51.44
		43.2	31.25	43.2	73.39			43.2	36.23	43.2	67.57	73.2	51.38
		43.24	31.64	43.24	73.86			43.24	35.88	43.24	67.79	73.24	51.67
		43.28	31.15	43.28	73.92			43.28	35.39	43.28	67.69	73.28	49.69
		43.32	32.23	43.32	73.84			43.32	34.03	43.32	67.86	73.32	49.06
		43.36	31.69	43.36	75.19			43.36	35.8	43.36	68.06	73.36	47.74
		43.4	31.13	43.4	73.91			43.4	35.31	43.4	68.18	73.4	49.54
		43.44	31.4	43.44	73.69			43.44	35.29	43.44	68.18	73.44	49.21
		43.48	32.7	43.48	74.32			43.48	35.4	43.48	68.69	73.48	48.47
		43.52	34.23	43.52	74.02			43.52	35.41	43.52	69.46	73.52	51.13
		43.56	32.51	43.56	74.6			43.56	35.31	43.56	69.72	73.56	50.03
		43.6	31.9	43.6	73.47			43.6	35.58	43.6	68.94	73.6	51.03
		43.64	30.72	43.64	74.89			43.64	35.57	43.64	68.49	73.64	51.83
		43.68	31.48	43.68	74.76			43.68	35.23	43.68	69.75	73.68	51.23
		43.72	31.98	43.72	74.63			43.72	36.22	43.72	68.07	73.72	52.41
		43.76	32.38	43.76	72.01			43.76	35.71	43.76	69.35	73.76	49.87
		43.8	32.02	43.8	72.52			43.8	35.6	43.8	67.88	73.8	48.17
		43.84	32.56	43.84	72.35			43.84	35.37	43.84	72.25	73.84	49.45
		43.88	32.26	43.88	72.8			43.88	33.51	43.88	67.35	73.88	48.65
		43.92	31.37	43.92	72.86			43.92	33.43	43.92	66.53	73.92	49.31
		43.96	31.92	43.96	73.45			43.96	33.24	43.96	67.19	73.96	48.03
		44	32.22	44	73.18			44	33.92	44	66.53	74	48.7
		44.04	33.07	44.04	72.82			44.04	33.33	44.04	67.47	74.04	48.1
		44.08	32.96	44.08	72.74			44.08	33.62	44.08	67.08	74.08	50.41
		44.12	32.72	44.12	73.16			44.12	33.36	44.12	67.12	74.12	49.16
		44.16	33.05	44.16	72.52			44.16	33.63	44.16	68.8	74.16	52.18
		44.2	30.89	44.2	73.62			44.2	33.17	44.2	69.53	74.2	53.74
		44.24	29.81	44.24	72.31			44.24	33.13	44.24	70.13	74.24	54.02
		44.28	30.76	44.28	72.74			44.28	33.26	44.28	69.88	74.28	53.9
		44.32	31.26	44.32	72.05			44.32	33.13	44.32	69.12	74.32	53.8
		44.36	32.41	44.36	72.13			44.36	34.42	44.36	69.5	74.36	53.31
		44.4	32.63	44.4	72.49			44.4	34.11	44.4	69.82	74.4	53.92
		44.44	31.55	44.44	72.97			44.44	34.69	44.44	68.9	74.44	50.88
		44.48	32.48	44.48	73.3			44.48	34.03	44.48	69.62	74.48	50.77
		44.52	31	44.52	72.37			44.52	34.63	44.52	70.59	74.52	49.34
		44.56	30.35	44.56	72.44			44.56	34.57	44.56	68.51	74.56	49.28
		44.6	32.02	44.6	72.64			44.6	33.97	44.6	70	74.6	49.28
		44.64	31.82	44.64	71.78			44.64	33.86	44.64	68.95	74.64	50.3
		44.68	30.57	44.68	72.93			44.68	34.83	44.68	69.45	74.68	50.43
		44.72	30.74	44.72	73.49			44.72	34.35	44.72	69.27	74.72	49.54
		44.76	30.18	44.76	71.76			44.76	34.6	44.76	69.45	74.76	51.38
		44.8	30.24	44.8	71.45			44.8	34.46	44.8	70.13	74.8	54.39
		44.84	31.02	44.84	72.17			44.84	34.61	44.84	69.41	74.84	54.65
		44.88	32.29	44.88	71.96			44.88	34.77	44.88	68.86	74.88	52.45
		44.92	31.46	44.92	72.3			44.92	34.49	44.92	69.14	74.92	53.46
		44.96	31.03	44.96	72.31			44.96	34.36	44.96	68.71	74.96	54.09
		45	30.62	45	72.81			45	33.81	45	69.27	75	53.49
		45.04	30.15	45.04	72.08			45.04	34.47	45.04	69.24	75.04	49.13
		45.08	31.95	45.08	73.17			45.08	33.72	45.08	69.21	75.08	49.35
		45.12	31.96	45.12	72.74			45.12	33.88	45.12	69.01	75.12	48.78
		45.16	32.06	45.16	73.11			45.16	34.62	45.16	69.23	75.16	48.35
		45.2	33.08	45.2	72.1			45.2	34.08	45.2	68.8	75.2	49.17
		45.24	32.14	45.24	72.9			45.24	34.56	45.24	68.76	75.24	50.77
		45.28	30.06	45.28	73.35			45.28	34.2	45.28	68.79	75.28	50.67
		45.32	29.96	45.32	73.3			45.32	34.92	45.32	68.94	75.32	49.54
		45.36	30.88	45.36	73.72			45.36	33.97	45.36	68.9	75.36	49.91
		45.4	30.08	45.4	73.66			45.4	33.47	45.4	68.69	75.4	52.23
		45.44	29.97	45.44	73.19			45.44	34.02	45.44	68.81	75.44	53.6
		45.48	29.48	45.48	73.82			45.48	34.2	45.48	69.35	75.48	51.59
		45.52	29.04	45.52	72.88			45.52	33.96	45.52	69.11	75.52	50.07
		45.56	31.16	45.56	73.58			45.56	32.82	45.56	69.74	75.56	52.13
		45.6	29.75	45.6	73.7			45.6	31.78	45.6	69.35	75.6	50
		45.64	29.17	45.64	73.83			45.64	33.27	45.64	68.79	75.64	51.99
		45.68	28.05	45.68	74.12			45.68	32.74	45.68	68.59	75.68	54.13
		45.72	26.24	45.72	73.2			45.72	32.75	45.72	68.65	75.72	52.26
		45.76	28.1	45.76	73.56			45.76	32.78	45.76	67.89	75.76	51.16
		45.8	26.17	45.8	72.23			45.8	31.9	45.8	69.37	75.8	51.18
		45.84	30.36	45.84	72.73			45.84	32.62	45.84	68.41	75.84	49.56
		45.88	28.97	45.88	72.2			45.88	31.55	45.88	66.98	75.88	48.44
		45.92	29.24	45.92	72.62			45.92	32.31	45.92	67.11	75.92	51
		45.96	30.48	45.96	72.45			45.96	32.29	45.96	67.82	75.96	49.93
		46	30.24	46	73.14			46	31.65	46	67.64	76	49.53
		46.04	30.64	46.04	72.06			46.04	33.81	46.04	67.16	76.04	50.35
		46.08	29.93	46.08	72.68			46.08	31.96	46.08	67.92	76.08	49.13
		46.12	30.34	46.12	73.62			46.12	32.41	46.12	66.95	76.12	48.82
		46.16	30.52	46.16	73.45			46.16	31.8	46.16	66.94	76.16	49.61
		46.2	30.02	46.2	72.61			46.2	31.85	46.2	66.86	76.2	48.41
		46.24	30.15	46.24	73.66			46.24	31.9	46.24	67.03	76.24	49.72
		46.28	30.86	46.28	73.48			46.28	32.12	46.28	68.4	76.28	49.12
		46.32	30.43	46.32	72.77			46.32	32.01	46.32	67.63	76.32	49.61
		46.36	31	46.36	72.93			46.36	33.26	46.36	67.93	76.36	47.57
		46.4	30.81	46.4	73.25			46.4	32.07	46.4	67.58	76.4	47.9
		46.44	30.25	46.44	73.18			46.44	31.02	46.44	65.63	76.44	45.72
		46.48	29.62	46.48	73.17			46.48	31.54	46.48	64.86	76.48	47.29
		46.52	30	46.52	73.49			46.52	32.04	46.52	64.4	76.52	48.58
		46.56	29.82	46.56	73.43			46.56	29.48	46.56	65.8	76.56	50.86
		46.6	29.4	46.6	72.98			46.6	28.82	46.6	65.45	76.6	49.8
		46.64	30.3	46.64	72.75			46.64	26.99	46.64	63.25	76.64	48.99
		46.68	30.24	46.68	73.19			46.68	26.92	46.68	62.83	76.68	48.62
		46.72	28.77	46.72	72.82			46.72	25.3	46.72	63.79	76.72	48.47
		46.76	28.05	46.76	73.17			46.76	26.39	46.76	63.06	76.76	47.91
		46.8	28.08	46.8	72.45			46.8	27.3	46.8	62.13	76.8	47
		46.84	26.86	46.84	73.1			46.84	26.51	46.84	63.29	76.84	46.19
		46.88	25.29	46.88	73.59			46.88	26.55	46.88	63.44	76.88	44.29
		46.92	31.12	46.92	71.92			46.92	26.29	46.92	62.71	76.92	44.85
		46.96	32.95	46.96	73.08			46.96	26.59	46.96	62.2	76.96	44.85
		47	33.1	47	72.99			47	25.84	47	62.22	77	44.72
		47.04	33.23	47.04	73.1			47.04	26.73	47.04	63.45	77.04	42.95
		47.08	33.37	47.08	71.88			47.08	26.52	47.08	63.76	77.08	41.33
		47.12	30.38	47.12	72.44			47.12	25.85	47.12	63.81	77.12	37.79
		47.16	31.11	47.16	72.31			47.16	26.15	47.16	63.92	77.16	39.61
		47.2	30.92	47.2	73.3			47.2	26.51	47.2	61.42	77.2	38.29
		47.24	30.1	47.24	72.71			47.24	25.42	47.24	60.94	77.24	38.08
		47.28	32.22	47.28	73.09			47.28	26.34	47.28	62.87	77.28	38.88
		47.32	31.75	47.32	73.59			47.32	25.89	47.32	65.04	77.32	37.23
		47.36	31.17	47.36	72.34			47.36	24.99	47.36	63.64	77.36	33.72
		47.4	31.65	47.4	72.78			47.4	26.24	47.4	65.68	77.4	35.81
		47.44	31.86	47.44	73.42			47.44	25.47	47.44	65.45	77.44	36.83
		47.48	31.57	47.48	73.15			47.48	27.27	47.48	64.05	77.48	35.85
		47.52	31.75	47.52	73.32			47.52	27.29	47.52	62.18	77.52	37.41
		47.56	31.48	47.56	72.62			47.56	27.74	47.56	61.22	77.56	36
		47.6	31.07	47.6	73.23			47.6	25.58	47.6	59.17	77.6	35.41
		47.64	32.48	47.64	72.41			47.64	27.21	47.64	58.16	77.64	35.69
		47.68	31.45	47.68	72.75			47.68	25.76	47.68	58.83	77.68	35.73
		47.72	31.47	47.72	72.85			47.72	24.53	47.72	57.83	77.72	35.54
		47.76	32.3	47.76	72.54			47.76	25.92	47.76	57.47	77.76	35.44
		47.8	32.3	47.8	72.06			47.8	26.99	47.8	56.85	77.8	35.29
		47.84	32.21	47.84	72.95			47.84	24.84	47.84	56.33	77.84	35.56
		47.88	30.85	47.88	73.11			47.88	22.66	47.88	57.01	77.88	35.71
		47.92	29.98	47.92	72.72			47.92	23.47	47.92	51.48	77.92	35.06
		47.96	30.44	47.96	73.53			47.96	26.72	47.96	52.56	77.96	33.69
		48	30.25	48	72.37			48	26.87	48	53.84	78	35.17
		48.04	32.13	48.04	72.89			48.04	26.95	48.04	55.54	78.04	35.38
		48.08	31.04	48.08	72.5			48.08	27.35	48.08	55.01	78.08	35.53
		48.12	31.81	48.12	72.83			48.12	26.91	48.12	55.6	78.12	36.23
		48.16	33.47	48.16	72.63			48.16	25.68	48.16	58.18	78.16	36.4
		48.2	32.53	48.2	72.72			48.2	23.79	48.2	60.44	78.2	35.18
		48.24	31.67	48.24	73.65			48.24	23.9	48.24	59.16	78.24	34.73
		48.28	31.75	48.28	73.72			48.28	23.09	48.28	60.2	78.28	34.26
		48.32	33.08	48.32	73.97			48.32	24.81	48.32	61.88	78.32	35.73
		48.36	32.98	48.36	73.33			48.36	25.81	48.36	59.57	78.36	35.04
		48.4	32.12	48.4	73.54			48.4	26.04	48.4	58.03	78.4	34.77
		48.44	32.25	48.44	72.52			48.44	25.51	48.44	60.98	78.44	35.46
		48.48	32.98	48.48	72.2			48.48	24.73	48.48	61.37	78.48	35.57
		48.52	32.66	48.52	72.48			48.52	26.68	48.52	61.35	78.52	35.36
		48.56	31.92	48.56	71.64			48.56	25.89	48.56	62.67	78.56	35.32
		48.6	31.94	48.6	71.94			48.6	25.37	48.6	63.19	78.6	35.39
		48.64	33.43	48.64	71.91			48.64	26.76	48.64	63.49	78.64	34.99
		48.68	33.58	48.68	72.44			48.68	27.7	48.68	62.73	78.68	35
		48.72	33.47	48.72	72.56			48.72	27.56	48.72	60.51	78.72	34.37
		48.76	33.48	48.76	71.97			48.76	26.31	48.76	60.41	78.76	35.45
		48.8	33.89	48.8	71.83			48.8	24.15	48.8	58.4	78.8	35.04
		48.84	33.22	48.84	72.3			48.84	23	48.84	56.65	78.84	35.63
		48.88	33.66	48.88	71.93			48.88	25.7	48.88	57.8	78.88	35.05
		48.92	33.63	48.92	71.34			48.92	22.87	48.92	61.05	78.92	32.97
		48.96	34.02	48.96	71.98			48.96	22.89	48.96	64.14	78.96	32.73
		49	32.9	49	72.19			49	21.14	49	62.31	79	34.09
		49.04	33.89	49.04	71.95			49.04	23.14	49.04	62.15	79.04	35.16
		49.08	34.09	49.08	71.96			49.08	24.49	49.08	62.8	79.08	35.32
		49.12	34.36	49.12	72.08			49.12	24.65	49.12	63.14	79.12	35.26
		49.16	33.51	49.16	71.94			49.16	24.53	49.16	62.56	79.16	35.79
		49.2	33.66	49.2	72.32			49.2	24.97	49.2	64.51	79.2	35.35
		49.24	33.7	49.24	72.1			49.24	23.88	49.24	65.2	79.24	35.73
		49.28	33.73	49.28	71.79			49.28	23.78	49.28	63.88	79.28	36.08
		49.32	33.79	49.32	72.21			49.32	23.85	49.32	65.25	79.32	35.47
		49.36	34.04	49.36	71.81			49.36	22.78	49.36	63.42	79.36	35.71
		49.4	33.56	49.4	72.31			49.4	23	49.4	60.83	79.4	35.33
		49.44	34.48	49.44	71.61			49.44	23.16	49.44	62.56	79.44	35
		49.48	33.91	49.48	72.26			49.48	23.11	49.48	63.9	79.48	35.78
		49.52	33.78	49.52	71.87			49.52	24.03	49.52	61.47	79.52	35.32
		49.56	34.31	49.56	71.87			49.56	24.2	49.56	62.44	79.56	35.81
		49.6	34	49.6	71.88			49.6	22.88	49.6	62.63	79.6	35.39
		49.64	34.16	49.64	71.92			49.64	22.94	49.64	63.03	79.64	35.96
		49.68	33.86	49.68	71.97			49.68	23.37	49.68	63.84	79.68	35.62
		49.72	33.77	49.72	72.2			49.72	23.31	49.72	63.94	79.72	37.73
		49.76	33.97	49.76	72.02			49.76	24.04	49.76	63.74	79.76	36.24
		49.8	34.25	49.8	72.03			49.8	25.88	49.8	64.24	79.8	35.75
		49.84	34.39	49.84	71.88			49.84	25.65	49.84	65.02	79.84	35.18
		49.88	34.77	49.88	72.3			49.88	24.76	49.88	64.34	79.88	35.99
		49.92	33.98	49.92	72.2			49.92	26.14	49.92	64.52	79.92	34.59
		49.96	34.59	49.96	72.2			49.96	25.35	49.96	65.03	79.96	36.71
		50	32.87	50	72.13			50	25.7	50	64.82	80	34.86
		50.04	34.26	50.04	71.96					50.04	64.63	80.04	35.87
		50.08	33.74	50.08	72.31					50.08	66.51	80.08	35.9
		50.12	34.36	50.12	72.4					50.12	66.21	80.12	36.33
		50.16	33.67	50.16	72.35					50.16	66.08	80.16	35.75
		50.2	33.94	50.2	72.06					50.2	66.06	80.2	36.3
		50.24	34.19	50.24	72.04					50.24	66.04	80.24	35.74
		50.28	34.1	50.28	72.54					50.28	65.4	80.28	35.46
		50.32	33.88	50.32	72.25					50.32	65.46	80.32	36.11
		50.36	33.56	50.36	72.36					50.36	66.56	80.36	35.86
		50.4	33.64	50.4	72.57					50.4	66.32	80.4	36.22
		50.44	33.77	50.44	72.3					50.44	66.21	80.44	35.52
		50.48	33.96	50.48	72.26					50.48	65.41	80.48	34.65
		50.52	33.91	50.52	72.5					50.52	67.35	80.52	35.84
		50.56	34.45	50.56	72.24					50.56	66.62	80.56	35.64
		50.6	33.64	50.6	72.03					50.6	66.16	80.6	35.53
		50.64	33.87	50.64	72.1					50.64	65.88	80.64	36.01
		50.68	34.23	50.68	71.88					50.68	65.81	80.68	35.46
		50.72	34.22	50.72	72.5					50.72	65.95	80.72	35.43
		50.76	34.54	50.76	72.47					50.76	66.31	80.76	35.76
		50.8	34.2	50.8	72.49					50.8	64.87	80.8	34.77
		50.84	33.32	50.84	72.05					50.84	64.37	80.84	35.16
		50.88	33.76	50.88	72.44					50.88	64.93	80.88	35.08
		50.92	33.55	50.92	72.76					50.92	65.88	80.92	36.17
		50.96	33.82	50.96	71.9					50.96	65.99	80.96	35.78
		51	33.56	51	72.65					51	65.85	81	33.44
		51.04	34.43	51.04	72.73					51.04	65.99	81.04	32.32
		51.08	33.78	51.08	72.36					51.08	65.62	81.08	35.1
		51.12	33.29	51.12	72.93					51.12	66.02	81.12	35.56
		51.16	34.54	51.16	72.95					51.16	66.17	81.16	34.86
		51.2	34.08	51.2	73.16					51.2	65.23	81.2	33.8
		51.24	34.18	51.24	73.69					51.24	66.07	81.24	33.1
		51.28	33.83	51.28	73.04					51.28	66.08	81.28	36.92
		51.32	33.88	51.32	72.48					51.32	65.9	81.32	36.55
		51.36	33.37	51.36	72.6					51.36	66.26	81.36	36.52
		51.4	33.98	51.4	73.07					51.4	66.44	81.4	37.04
		51.44	33.87	51.44	72.44					51.44	66	81.44	37.66
		51.48	34.03	51.48	73.05					51.48	66.37	81.48	37.05
		51.52	34.21	51.52	72.71					51.52	65.87	81.52	35.99
		51.56	34.13	51.56	72.96					51.56	66.79	81.56	35.52
		51.6	34.43	51.6	74.03					51.6	66.17	81.6	36.16
		51.64	33.79	51.64	73.79					51.64	66.23	81.64	35.77
		51.68	34.87	51.68	72.35					51.68	66.47	81.68	35.52
		51.72	36.05	51.72	73.16					51.72	65.77	81.72	33.9
		51.76	33.57	51.76	73.19					51.76	65.8	81.76	33.87
		51.8	31.05	51.8	73.11					51.8	65.65	81.8	33.5
		51.84	32.69	51.84	72.93					51.84	66.61	81.84	33.26
		51.88	33.98	51.88	72.84					51.88	66.59	81.88	33.92
		51.92	32.1	51.92	73.77					51.92	65.88	81.92	34.93
		51.96	31.55	51.96	72.98					51.96	66	81.96	33.67
		52	32.36	52	73.22					52	65.77	82	34.06
		52.04	33.87	52.04	72.59					52.04	66.01	82.04	33.67
		52.08	34.14	52.08	72.17					52.08	66.91	82.08	34.12
		52.12	35.83	52.12	72.07					52.12	66.95	82.12	33.81
		52.16	36.02	52.16	72.84					52.16	67.93	82.16	33.94
		52.2	35.92	52.2	72.89					52.2	66.9	82.2	34.34
		52.24	35.46	52.24	72.88					52.24	67.02	82.24	33.38
		52.28	35.88	52.28	73.88					52.28	66.47	82.28	33.67
		52.32	35.88	52.32	72.6					52.32	66.5	82.32	33.56
		52.36	35.18	52.36	73.79					52.36	66.58	82.36	34.03
		52.4	35.79	52.4	74.16					52.4	67.04	82.4	33.52
		52.44	35.76	52.44	73.62					52.44	66.69	82.44	33.6
		52.48	35.91	52.48	73.19					52.48	66.71	82.48	33.66
		52.52	37.09	52.52	73.05					52.52	66.95	82.52	33.61
		52.56	37.05	52.56	73.59					52.56	67.3	82.56	32.92
		52.6	35.6	52.6	73.55					52.6	67.97	82.6	33.68
		52.64	36.49	52.64	72.09					52.64	68.44	82.64	34.14
		52.68	36.29	52.68	72.94					52.68	67.46	82.68	33.65
		52.72	36.48	52.72	72					52.72	67.3	82.72	34.13
		52.76	39.37	52.76	72.31					52.76	68.08	82.76	34.01
		52.8	36.79	52.8	73.26					52.8	65.94	82.8	33.68
		52.84	36.96	52.84	73.03					52.84	66.13	82.84	33.46
		52.88	34.72	52.88	72.68					52.88	66.83	82.88	33.78
		52.92	30.5	52.92	73.3					52.92	66.04	82.92	33.43
		52.96	31.44	52.96	72.95					52.96	66.11	82.96	33.94
		53	33.23	53	72.73					53	66.34	83	34.62
		53.04	34.14	53.04	72.97					53.04	66.82	83.04	35.61
		53.08	33.98	53.08	73.14					53.08	66.01	83.08	35.42
		53.12	35.26	53.12	73.57					53.12	65.83	83.12	35.89
		53.16	34.92	53.16	73.4					53.16	65.19	83.16	35.51
		53.2	35.3	53.2	74.22					53.2	66.34	83.2	35.89
		53.24	35.14	53.24	73.41					53.24	66.25	83.24	34.65
		53.28	34.76	53.28	73.91					53.28	66.07	83.28	33.47
		53.32	35.17	53.32	73.85					53.32	66.07	83.32	33.3
		53.36	33.83	53.36	73.81					53.36	65.99	83.36	31.6
		53.4	33.81	53.4	72.9					53.4	65.95	83.4	33.04
		53.44	34.6	53.44	73.31					53.44	65.57	83.44	33.88
		53.48	35.74	53.48	72.77					53.48	66.03	83.48	33.39
		53.52	36.72	53.52	73.57					53.52	66.37	83.52	33.17
		53.56	36.36	53.56	73.33					53.56	66.45	83.56	33.59
		53.6	35.23	53.6	73.63					53.6	66.43	83.6	33.43
		53.64	36.05	53.64	73.49					53.64	65.79	83.64	33.69
		53.68	35.83	53.68	73.82					53.68	65.77	83.68	33.71
		53.72	36.77	53.72	73.38					53.72	65.66	83.72	33.17
		53.76	35.89	53.76	72.38					53.76	65.51	83.76	33.73
		53.8	36.07	53.8	73.84					53.8	65.77	83.8	32.99
		53.84	36.83	53.84	72.92					53.84	66.52	83.84	33.46
		53.88	36.08	53.88	73.39					53.88	65.7	83.88	32.36
		53.92	36.17	53.92	73.2					53.92	66.76	83.92	33.28
		53.96	36.56	53.96	73.26					53.96	65.81	83.96	33.71
		54	36.3	54	73.41					54	66.06	84	33.72
		54.04	36.5	54.04	73.49					54.04	66.28	84.04	33.07
		54.08	36.02	54.08	73.15					54.08	66.07	84.08	33.29
		54.12	36.09	54.12	73.18					54.12	66.34	84.12	33.64
		54.16	36.3	54.16	73.07					54.16	66.09	84.16	33.38
		54.2	36.53	54.2	73.77					54.2	66.34	84.2	33.2
		54.24	36.38	54.24	73.78					54.24	66.07	84.24	33.37
		54.28	35.97	54.28	72.9					54.28	66.57	84.28	32.91
		54.32	36.52	54.32	72.98					54.32	66.1	84.32	32.96
		54.36	35.69	54.36	73.75					54.36	64.95	84.36	33.48
		54.4	36.62	54.4	73.14					54.4	65.08	84.4	32.92
		54.44	35.96	54.44	73.49					54.44	65.21	84.44	32.85
		54.48	35.98	54.48	73.49					54.48	64.3	84.48	33.19
		54.52	35.92	54.52	73.36					54.52	65.38	84.52	33.72
		54.56	36.06	54.56	72.72					54.56	63.22	84.56	33.04
		54.6	36.28	54.6	73.52					54.6	64.73	84.6	33.33
		54.64	35.85	54.64	72.96					54.64	64.7	84.64	33.26
		54.68	35.82	54.68	73.62					54.68	65.43	84.68	32.8
		54.72	35.96	54.72	73.25					54.72	66.31	84.72	32.98
		54.76	36.58	54.76	72.92					54.76	66.12	84.76	33.1
		54.8	36.52	54.8	75.62					54.8	65.35	84.8	33.43
		54.84	37.07	54.84	76.18					54.84	64.6	84.84	33.11
		54.88	36.4	54.88	75.88					54.88	64.76	84.88	33.39
		54.92	36.48	54.92	76.05					54.92	65.16	84.92	33.43
		54.96	36.82	54.96	75.05					54.96	64.25	84.96	33.5
		55	36.55	55	75.87					55	63.85	85	33.41
		55.04	36.29	55.04	76.12					55.04	64.81	85.04	33.48
		55.08	36.12	55.08	74.74					55.08	63.64	85.08	33.22
		55.12	36.72	55.12	74.88					55.12	63.52	85.12	32.93
		55.16	36.48	55.16	75.38					55.16	63.72	85.16	33.05
		55.2	36.56	55.2	75.16					55.2	63.24	85.2	32.68
		55.24	36.59	55.24	73.35					55.24	62.92	85.24	33.36
		55.28	36.67	55.28	73.57					55.28	63.85	85.28	32.48
		55.32	36.02	55.32	73.11					55.32	61.8	85.32	33.03
		55.36	35.52	55.36	72.7					55.36	64.12	85.36	32.9
		55.4	35.51	55.4	72.67					55.4	63.9	85.4	33.4
		55.44	35.58	55.44	72.46					55.44	64.4	85.44	33.74
		55.48	35.91	55.48	71.85					55.48	64.99	85.48	33.86
		55.52	34.25	55.52	72.36					55.52	65.42	85.52	34.09
		55.56	34.18	55.56	73.17					55.56	65.19	85.56	33.33
		55.6	34.54	55.6	72.78					55.6	64.1	85.6	33.06
		55.64	34.59	55.64	73.48					55.64	64.27	85.64	33.11
		55.68	35.33	55.68	73.09					55.68	64.81	85.68	33.1
		55.72	34.24	55.72	73.53					55.72	65.06	85.72	33
		55.76	34.24	55.76	73.17					55.76	64.67	85.76	33.02
		55.8	34.72	55.8	72.97					55.8	64.89	85.8	33.39
		55.84	34.45	55.84	73.38					55.84	64.31	85.84	33.39
		55.88	35.03	55.88	72.88					55.88	65.57	85.88	32.33
		55.92	34.71	55.92	73.4					55.92	66.18	85.92	33
		55.96	35.53	55.96	74.54					55.96	65.35	85.96	33.3
		56	35.31	56	73.64					56	65.88	86	33.4
		56.04	35.79	56.04	73.85					56.04	64.44	86.04	32.94
		56.08	35.49	56.08	72.72					56.08	64.42	86.08	32.88
		56.12	36.03	56.12	73.89					56.12	64.14	86.12	33.81
		56.16	35.82	56.16	73.83					56.16	63.49	86.16	33.25
		56.2	35.64	56.2	73.5					56.2	65.99	86.2	33.04
		56.24	35.16	56.24	73.77					56.24	65	86.24	33.2
		56.28	35.39	56.28	73.9					56.28	64.22	86.28	32.72
		56.32	35.43	56.32	73.15					56.32	64.75	86.32	33.08
		56.36	35.6	56.36	74.02					56.36	64.44	86.36	32.81
		56.4	35.95	56.4	72.75					56.4	65.27	86.4	33.44
		56.44	36.54	56.44	74.75					56.44	64.4	86.44	33.47
		56.48	35.77	56.48	74.03					56.48	63.75	86.48	33.57
		56.52	35.72	56.52	74.29					56.52	64.64	86.52	33.57
		56.56	36.25	56.56	73.97					56.56	64.41	86.56	33.68
		56.6	35.44	56.6	75.79					56.6	64.85	86.6	32.98
		56.64	35.07	56.64	74.88					56.64	65.51	86.64	33.93
		56.68	34.01	56.68	74.04					56.68	64.77	86.68	32.42
		56.72	35.5	56.72	73.12					56.72	65.54	86.72	31.48
		56.76	36.22	56.76	73.21					56.76	64.65	86.76	29.69
		56.8	36.46	56.8	73.68					56.8	65.19	86.8	34.28
		56.84	35.74	56.84	74.86					56.84	63.88	86.84	33.58
		56.88	35.68	56.88	73.6					56.88	64.75	86.88	33.78
		56.92	37.54	56.92	73.47					56.92	65.06	86.92	32.8
		56.96	35.85	56.96	73.93					56.96	65.39	86.96	32.2
		57	36.21	57	73.28					57	65.31	87	32.95
		57.04	35.06	57.04	74.18					57.04	64.14	87.04	33.11
		57.08	35.83	57.08	73.71					57.08	65.64	87.08	33.32
		57.12	36.37	57.12	73.91					57.12	67.71	87.12	33.34
		57.16	36.64	57.16	74					57.16	67.1	87.16	33.47
		57.2	36.5	57.2	73.87					57.2	65.81	87.2	33.29
		57.24	37.28	57.24	73.79					57.24	65.51	87.24	33.38
		57.28	36.65	57.28	74.05					57.28	63.47	87.28	33.26
		57.32	37.1	57.32	73.22					57.32	64.28	87.32	33.68
		57.36	36.56	57.36	73.71					57.36	65.35	87.36	33.12
		57.4	35.69	57.4	73.98					57.4	64.9	87.4	33.39
		57.44	35.44	57.44	73.82					57.44	64.51	87.44	33.24
		57.48	36.13	57.48	73.63					57.48	64.32	87.48	33.27
		57.52	35.38	57.52	74.1					57.52	64.96	87.52	33.59
		57.56	34.52	57.56	73.34					57.56	65.29	87.56	32.7
		57.6	35.74	57.6	73.62					57.6	63.96	87.6	33.35
		57.64	35.58	57.64	72.72					57.64	65.11	87.64	32.28
		57.68	35.39	57.68	73.57					57.68	65.35	87.68	32.8
		57.72	35.31	57.72	73.03					57.72	64.67	87.72	32.64
		57.76	36.08	57.76	73.4					57.76	65.21	87.76	33.08
		57.8	36.21	57.8	73.21					57.8	65.13	87.8	33.16
		57.84	36.81	57.84	72.74					57.84	64.41	87.84	33.23
		57.88	34.45	57.88	72.39					57.88	64.86	87.88	33.65
		57.92	35.15	57.92	73.32					57.92	64.84	87.92	33.37
		57.96	34.88	57.96	72.69					57.96	65.14	87.96	32.95
		58	36.3	58	72.48					58	64.63	88	33.65
		58.04	36.22	58.04	73.14					58.04	64.83	88.04	33.67
		58.08	33.49	58.08	72.33					58.08	65	88.08	33.39
		58.12	34.33	58.12	72.39					58.12	64.4	88.12	33.21
		58.16	33.48	58.16	72.83					58.16	64.08	88.16	33.23
		58.2	33.43	58.2	72.79					58.2	66.39	88.2	33.26
		58.24	32.43	58.24	72.65					58.24	65.16	88.24	34.08
		58.28	33.89	58.28	72.53					58.28	65.25	88.28	33.67
		58.32	33.73	58.32	73.04					58.32	63.89	88.32	33.55
		58.36	35.08	58.36	74.29					58.36	63.29	88.36	34.13
		58.4	35.4	58.4	73.69					58.4	62.94	88.4	33.43
		58.44	35.82	58.44	74.56					58.44	62.66	88.44	33.65
		58.48	36.72	58.48	74.24					58.48	61.99	88.48	33.24
		58.52	34.88	58.52	74.1					58.52	60.93	88.52	33.56
		58.56	34.66	58.56	74.19					58.56	62.58	88.56	34.4
		58.6	36.5	58.6	73.63					58.6	63.48	88.6	36.29
		58.64	36.68	58.64	74.1					58.64	63.47	88.64	36.04
		58.68	36.88	58.68	73.7					58.68	65.19	88.68	34.53
		58.72	37.95	58.72	74.26					58.72	64.24	88.72	34.98
		58.76	36.29	58.76	74.17					58.76	64.46	88.76	35.48
		58.8	36.2	58.8	74.13					58.8	64.79	88.8	35.68
		58.84	36.42	58.84	74.25					58.84	64.93	88.84	36.23
		58.88	35.82	58.88	73.93					58.88	64.56	88.88	35.03
		58.92	34.9	58.92	73.72					58.92	63.7	88.92	35.1
		58.96	36.13	58.96	74.27					58.96	64.24	88.96	35.15
		59	37.27	59	73.93					59	64.75	89	35.44
		59.04	35.19	59.04	73.77					59.04	64.29	89.04	35.24
		59.08	36.61	59.08	74.34					59.08	64.97	89.08	34.75
		59.12	35.76	59.12	74.33					59.12	64.61	89.12	32.89
		59.16	36.58	59.16	75.89					59.16	65.25	89.16	34.32
		59.2	36.68	59.2	74.09					59.2	65.08	89.2	33.46
		59.24	37.94	59.24	73.58					59.24	65.24	89.24	33.66
		59.28	36.48	59.28	74.74					59.28	64.29	89.28	32.86
		59.32	38.71	59.32	74.88					59.32	63.31	89.32	33.29
		59.36	37.61	59.36	73.2					59.36	63.7	89.36	33.32
		59.4	38.25	59.4	75.41					59.4	63.24	89.4	33.58
		59.44	35.75	59.44	75.15					59.44	62.51	89.44	33.21
		59.48	36.13	59.48	76.12					59.48	63.79	89.48	33.1
		59.52	35.32	59.52	75.88					59.52	62.69	89.52	33.32
		59.56	35.66	59.56	74.59					59.56	63.88	89.56	33.96
		59.6	36.89	59.6	73.43					59.6	64.18	89.6	34.1
		59.64	36.26	59.64	74.75					59.64	64.34	89.64	33.21
		59.68	35.66	59.68	73.93					59.68	64.89	89.68	34.33
		59.72	37.63	59.72	72.99					59.72	65.23	89.72	34.31
		59.76	37.46	59.76	72.77					59.76	64.86	89.76	33.8
		59.8	37.94	59.8	73.81					59.8	66.71	89.8	33.31
		59.84	36.45	59.84	72.93					59.84	65.29	89.84	33.7
		59.88	36.24	59.88	72.7					59.88	63.75	89.88	33.4
		59.92	36.22	59.92	72.01					59.92	63.26	89.92	33.4
		59.96	35.77	59.96	72.83					59.96	64.39	89.96	33.57
		60	35.67	60	72.97					60	64.57	90	34
		60.04	35.8	60.04	73.23					60.04	66.38	90.04	33.82
		60.08	36.72	60.08	72.44					60.08	66.44	90.08	33.38
		60.12	35.96	60.12	72.27					60.12	68.53	90.12	33.81
		60.16	36.91	60.16	73.25					60.16	67.88	90.16	33.99
		60.2	35.95	60.2	73.55					60.2	68.17	90.2	33.34
		60.24	35.89	60.24	74.17					60.24	68.42	90.24	33.11
		60.28	36.48	60.28	75.12					60.28	67.29	90.28	34.28
		60.32	35.16	60.32	76.09					60.32	66.83	90.32	33.56
		60.36	36.52	60.36	74.94					60.36	67.58	90.36	33.73
		60.4	36.08	60.4	75.24					60.4	67.09	90.4	33.26
		60.44	36.52	60.44	75.53					60.44	67.03	90.44	34.19
		60.48	36.72	60.48	74.25					60.48	66.73	90.48	35.24
		60.52	36.5	60.52	75.35					60.52	66.53	90.52	34.04
		60.56	35.81	60.56	76.67					60.56	68.31	90.56	32.85
		60.6	36.12	60.6	76.33					60.6	68.07	90.6	33.83
		60.64	36	60.64	76.88					60.64	67.22	90.64	32.59
		60.68	34.96	60.68	77.05					60.68	64.48	90.68	33.14
		60.72	36.4	60.72	75.55					60.72	64.87	90.72	33.19
		60.76	34.93	60.76	76.33					60.76	64.44	90.76	33.24
		60.8	36.4	60.8	79.41					60.8	63.07	90.8	33.49
		60.84	35.97	60.84	81.08					60.84	62.71	90.84	33.17
		60.88	35.68	60.88	77.59					60.88	62.51	90.88	33.78
		60.92	36.68	60.92	76.13					60.92	61.49	90.92	34.34
		60.96	36	60.96	76.6					60.96	62.08	90.96	33.8
		61	36.33	61	76.82					61	60.37	91	33.3
		61.04	36.07	61.04	76.28					61.04	61.89	91.04	32.89
		61.08	35.58	61.08	76.02					61.08	62.07	91.08	33.02
		61.12	35.39	61.12	74.93					61.12	62.82	91.12	33.35
		61.16	35.87	61.16	74.1					61.16	62.96	91.16	33.97
		61.2	36.45	61.2	73.87					61.2	63.86	91.2	33.5
		61.24	35.38	61.24	74					61.24	64.43	91.24	35.23
		61.28	36.48	61.28	75.15					61.28	61.26	91.28	34.36
		61.32	35.03	61.32	74.39					61.32	63.27	91.32	35.59
		61.36	35.31	61.36	74					61.36	62.8	91.36	35.64
		61.4	31.92	61.4	73.84					61.4	62.34	91.4	36.08
		61.44	32.03	61.44	73.25					61.44	60.5	91.44	35.63
		61.48	34.97	61.48	73.2					61.48	61.38	91.48	36.62
		61.52	33.98	61.52	73.28					61.52	59.6	91.52	33.4
		61.56	33.9	61.56	72.81					61.56	58.72	91.56	35.83
		61.6	33.92	61.6	73.01					61.6	61.51	91.6	35.95
		61.64	33.85	61.64	73.12					61.64	62.43	91.64	35.94
		61.68	34.33	61.68	72.7					61.68	62.63	91.68	35.27
		61.72	35.01	61.72	73.7					61.72	62.55	91.72	36.36
		61.76	34.16	61.76	74.06					61.76	64.02	91.76	36.07
		61.8	34.25	61.8	73.6					61.8	64.57	91.8	35.7
		61.84	34.69	61.84	74.18					61.84	61.97	91.84	35.26
		61.88	34.48	61.88	73.55					61.88	62	91.88	35.99
		61.92	34.6	61.92	74.33					61.92	58.82	91.92	35.46
		61.96	34.29	61.96	73.68					61.96	60.29	91.96	35.2
		62	34.05	62	73.44					62	60.54	92	36.36
		62.04	34.29	62.04	73.84					62.04	62.65	92.04	35.48
		62.08	34.8	62.08	73.73					62.08	63.34	92.08	35.8
		62.12	34.76	62.12	73.64					62.12	64.92	92.12	35.94
		62.16	34.24	62.16	73.84					62.16	64.97	92.16	35.24
		62.2	33.77	62.2	74.07					62.2	65.36	92.2	36.02
		62.24	34.37	62.24	73.59					62.24	63.84	92.24	35.09
		62.28	33.88	62.28	73.46					62.28	63.8	92.28	36.25
		62.32	33.99	62.32	73.63					62.32	64.83	92.32	35.98
		62.36	34.23	62.36	73.58					62.36	65.05	92.36	34.89
		62.4	33.89	62.4	73.32					62.4	64.72	92.4	35.4
		62.44	33.86	62.44	73.78					62.44	64.77	92.44	36.04
		62.48	33.31	62.48	74.25					62.48	64.47	92.48	35.68
		62.52	32.03	62.52	73.79					62.52	64.69	92.52	36.02
		62.56	31.04	62.56	72.82					62.56	64.64	92.56	35.51
		62.6	31.5	62.6	73.57					62.6	65.21	92.6	35
		62.64	31.23	62.64	73.81					62.64	64.91	92.64	35.65
		62.68	31.75	62.68	74.11					62.68	65.07	92.68	35.34
		62.72	31.65	62.72	74.08					62.72	65.69	92.72	35.53
		62.76	31.8	62.76	74.4					62.76	64.58	92.76	35.53
		62.8	31.8	62.8	73.68					62.8	65.33	92.8	35.61
		62.84	31.51	62.84	73.68					62.84	64.51	92.84	35.44
		62.88	31.76	62.88	73.23					62.88	64.3	92.88	36.61
		62.92	31.82	62.92	73.48					62.92	64.19	92.92	37.6
		62.96	31.8	62.96	74.42					62.96	65.34	92.96	35.11
		63	30.75	63	74.77					63	66.71	93	34.75
		63.04	30.88	63.04	74.61					63.04	65.97	93.04	33.36
		63.08	31.34	63.08	73.56					63.08	66.3	93.08	34.36
		63.12	31.46	63.12	73.79					63.12	66.67	93.12	35.64
		63.16	30.89	63.16	75.18					63.16	66.07	93.16	35.41
		63.2	30.77	63.2	74.06					63.2	66	93.2	35.25
		63.24	30.7	63.24	73.82					63.24	66.06	93.24	35.1
		63.28	29.95	63.28	74.04					63.28	66	93.28	35.81
		63.32	31.24	63.32	73.73					63.32	65.92	93.32	35.24
		63.36	31.29	63.36	74.09					63.36	65.66	93.36	35.54
		63.4	31.54	63.4	73.82					63.4	66.37	93.4	32.44
		63.44	30.89	63.44	74.1					63.44	67.2	93.44	34.1
		63.48	31.07	63.48	73.37					63.48	66.78	93.48	36.03
		63.52	29.98	63.52	74.34					63.52	66.88	93.52	35.02
		63.56	29.7	63.56	74.04					63.56	67.24	93.56	35.91
		63.6	30.41	63.6	74.05					63.6	66.64	93.6	35.64
		63.64	29.35	63.64	74					63.64	66.76	93.64	34.58
		63.68	29.36	63.68	73.9					63.68	66.57	93.68	33.7
		63.72	28.64	63.72	73.86					63.72	67.16	93.72	34.34
		63.76	27.51	63.76	74.02					63.76	67.65	93.76	34.51
		63.8	28.89	63.8	74.58					63.8	67.51	93.8	35.94
		63.84	26.71	63.84	74.19					63.84	67.11	93.84	35.4
		63.88	26.45	63.88	74.43					63.88	66.28	93.88	35.34
		63.92	26.55	63.92	73.87					63.92	63.55	93.92	35.56
		63.96	26.79	63.96	74.22					63.96	62.72	93.96	35.57
		64	27.86	64	74.06					64	59.69	94	35.15
		64.04	28.94	64.04	74.36					64.04	62.18	94.04	35.03
		64.08	31.02	64.08	74.87					64.08	61.44	94.08	35.62
		64.12	29.39	64.12	74.05					64.12	60.68	94.12	35.44
		64.16	30.33	64.16	72.6					64.16	59.76	94.16	35.59
		64.2	30.93	64.2	71.72					64.2	61.28	94.2	34.66
		64.24	31.49	64.24	76.62					64.24	61.88	94.24	34.23
		64.28	30.35	64.28	74.55					64.28	61.56	94.28	34.01
		64.32	30.07	64.32	75.33					64.32	62.78	94.32	33.03
		64.36	30.3	64.36	72.42					64.36	62.99	94.36	33.65
		64.4	29.87	64.4	72.58					64.4	61.73	94.4	32.48
		64.44	30.72	64.44	73.13					64.44	61.89	94.44	33.07
		64.48	30.16	64.48	69.69					64.48	59.99	94.48	32.66
		64.52	30.47	64.52	70.4					64.52	62.39	94.52	34.21
		64.56	31.34	64.56	69.58					64.56	61.26	94.56	34.87
		64.6	30.4	64.6	70.09					64.6	62.39	94.6	35.2
		64.64	30.78	64.64	69.14					64.64	61.97	94.64	35.12
		64.68	29.85	64.68	68.21					64.68	62.44	94.68	35.9
		64.72	29.65	64.72	69.48					64.72	63.64	94.72	36.33
		64.76	30.15	64.76	69.46					64.76	63.11	94.76	35.17
		64.8	27.67	64.8	68.16					64.8	62.16	94.8	35.54
		64.84	27.21	64.84	69.38					64.84	62.11	94.84	35.54
		64.88	25.98	64.88	69.88					64.88	62.44	94.88	35.21
		64.92	24.06	64.92	70.9					64.92	65.46	94.92	35.56
		64.96	19.67	64.96	70.45					64.96	64.85	94.96	35.19
		65	22.04	65	72.06					65	65.38	95	35.67
				65.04	70.75					65.04	64.55	95.04	35.11
				65.08	70.53					65.08	66.37	95.08	35.28
				65.12	69.78					65.12	64.51	95.12	34.84
				65.16	70.02					65.16	65.16	95.16	35.49
				65.2	70.33					65.2	65.77	95.2	36.1
				65.24	69.88					65.24	65.14	95.24	35.72
				65.28	70.56					65.28	65.23	95.28	35.52
				65.32	70					65.32	65.39	95.32	35.35
				65.36	69.91					65.36	64.85	95.36	35.97
				65.4	69.51					65.4	64.9	95.4	35.83
				65.44	70.18					65.44	65.11	95.44	35.45
				65.48	69.92					65.48	65.48	95.48	35.07
				65.52	69.89					65.52	65.98	95.52	35.15
				65.56	69.82					65.56	65.82	95.56	34.88
				65.6	69.63					65.6	65.66	95.6	35.15
				65.64	70.06					65.64	65.48	95.64	35.54
				65.68	70.16					65.68	64.74	95.68	35.87
				65.72	71.18					65.72	65.42	95.72	35.54
				65.76	70.88					65.76	66.6	95.76	35.34
				65.8	70.28					65.8	66.8	95.8	35.27
				65.84	71.09					65.84	67.48	95.84	35.3
				65.88	70.81					65.88	66.94	95.88	35.4
				65.92	71.06					65.92	68.21	95.92	35.15
				65.96	70.84					65.96	65.87	95.96	35.64
				66	71.49					66	66.99	96	35.7
				66.04	71.18					66.04	66.29	96.04	34.51
				66.08	71.16					66.08	66.63	96.08	35.55
				66.12	71.31					66.12	66.63	96.12	34.68
				66.16	70.92					66.16	66.33	96.16	34.41
				66.2	71.14					66.2	67.13	96.2	34.52
				66.24	71.61					66.24	67.04	96.24	34.97
				66.28	70.73					66.28	65.5	96.28	34.71
				66.32	69.92					66.32	63.77	96.32	35.12
				66.36	69.77					66.36	63.66	96.36	34.91
				66.4	69.28					66.4	61.85	96.4	34.55
				66.44	69.98					66.44	62.31	96.44	34.51
				66.48	70.23					66.48	61.55	96.48	34.55
				66.52	69.42					66.52	62.1	96.52	31.18
				66.56	70.79					66.56	61.99	96.56	29.19
				66.6	70.57					66.6	58.56	96.6	32.12
				66.64	69.48					66.64	59.09	96.64	33.64
				66.68	69.49					66.68	56.23	96.68	33.19
				66.72	69.9					66.72	53.71	96.72	33.18
				66.76	68.84					66.76	53.91	96.76	33.61
				66.8	68.81					66.8	54.74	96.8	34.32
				66.84	69.26					66.84	54.83	96.84	35.1
				66.88	68.69					66.88	53.98	96.88	36.18
				66.92	68.98					66.92	53.26	96.92	35.99
				66.96	69.21					66.96	52.54	96.96	35.5
				67	68.66					67	49.48	97	35.25
				67.04	68.97					67.04	48.97	97.04	35.17
				67.08	69.09					67.08	48.76	97.08	35.68
				67.12	68.66					67.12	46.99	97.12	35.64
				67.16	69.61					67.16	46.79	97.16	35.51
				67.2	69.91					67.2	43.55	97.2	35.63
				67.24	68.79					67.24	42.72	97.24	35.31
				67.28	69.32					67.28	40.16	97.28	35.45
				67.32	68.92					67.32	41.53	97.32	35.46
				67.36	68.36					67.36	40.96	97.36	35.25
				67.4	68.55					67.4	40.87	97.4	34.96
				67.44	69.18					67.44	39.91	97.44	35.63
				67.48	68.35					67.48	38.84	97.48	35.83
				67.52	68.71					67.52	39.33	97.52	35.62
				67.56	68.15					67.56	39.68	97.56	35.47
				67.6	68.64					67.6	38.63	97.6	35.87
				67.64	68.4					67.64	38.96	97.64	35.56
				67.68	68.55					67.68	37.66	97.68	35.45
				67.72	68.45					67.72	38.75	97.72	35.25
				67.76	68.9					67.76	38.6	97.76	35.4
				67.8	68.61					67.8	37.63	97.8	35.78
				67.84	68.38					67.84	36.49	97.84	35.55
				67.88	68.82					67.88	36.63	97.88	35.75
				67.92	69.09					67.92	38.56	97.92	34.41
				67.96	68.7					67.96	36.66	97.96	34.94
				68	67.78					68	35.9	98	36.65
				68.04	68.48					68.04	34.59	98.04	36.35
				68.08	68.78					68.08	33.07	98.08	36.05
				68.12	68.37					68.12	30.51	98.12	35.4
				68.16	68.15					68.16	34.04	98.16	36.29
				68.2	67.76					68.2	34.6	98.2	36.21
				68.24	68.07					68.24	35.43	98.24	35.26
				68.28	67.97					68.28	34.99	98.28	35.15
				68.32	67.73					68.32	31.44	98.32	35.26
				68.36	67.82					68.36	30.98	98.36	34.17
				68.4	67.2					68.4	34.52	98.4	35.24
				68.44	67.83					68.44	35.12	98.44	35.25
				68.48	68.25					68.48	32.03	98.48	36.22
				68.52	67.99					68.52	32.3	98.52	36.14
				68.56	68.28					68.56	30.2	98.56	36.25
				68.6	68.11					68.6	29.68	98.6	35.77
				68.64	68.17					68.64	31.66	98.64	36.66
				68.68	68.39					68.68	31.24	98.68	35.57
				68.72	68.39					68.72	30.07	98.72	35.81
				68.76	68.82					68.76	30.7	98.76	36.84
				68.8	68.95					68.8	28.81	98.8	36.45
				68.84	68.85					68.84	30.26	98.84	36.42
				68.88	68.61					68.88	28.58	98.88	36.14
				68.92	67.79					68.92	30.74	98.92	35.67
				68.96	68.79					68.96	35.06	98.96	36.34
				69	68.77					69	36.55	99	36.21
				69.04	69.25					69.04	37.39	99.04	36.2
				69.08	68.39					69.08	37.09	99.08	35.41
				69.12	68.12					69.12	37.29	99.12	35.78
				69.16	68.41					69.16	38.08	99.16	36.87
				69.2	68.07					69.2	37.3	99.2	35.76
				69.24	68					69.24	36.17	99.24	35.85
				69.28	68.97					69.28	38.43	99.28	36.35
				69.32	68.8					69.32	37.93	99.32	36.35
				69.36	68.63					69.36	35.79	99.36	36.27
				69.4	68.7					69.4	35.66	99.4	36.56
				69.44	68.94					69.44	35.6	99.44	36.01
				69.48	68.58					69.48	35.6	99.48	35.41
				69.52	68.48					69.52	35.51	99.52	35.77
				69.56	68.85					69.56	35.13	99.56	35.75
				69.6	68.63					69.6	35.58	99.6	35.99
				69.64	68.72					69.64	35.75	99.64	36.03
				69.68	68.72					69.68	35.84	99.68	36.89
				69.72	68.49					69.72	34.95	99.72	36.38
				69.76	69.15					69.76	35.71	99.76	35.85
				69.8	69.21					69.8	33.95	99.8	35.9
				69.84	68.57					69.84	33.4	99.84	35.48
				69.88	68.45					69.88	33.89	99.88	35.57
				69.92	68.14					69.92	33.52	99.92	35.84
				69.96	67.83					69.96	35.1	99.96	38.61
				70	68.34					70	34.47	100	39.08
				70.04	68.65					70.04	35.85
				70.08	68.37					70.08	35.25
				70.12	67.98					70.12	35.23
				70.16	67.78					70.16	35.76
				70.2	67.7					70.2	35.34
				70.24	67.48					70.24	35.07
				70.28	66.89					70.28	35.15
				70.32	67.51					70.32	35.2
				70.36	67.78					70.36	35.66
				70.4	68.29					70.4	35.48
				70.44	67.86					70.44	34.56
				70.48	66.52					70.48	36
				70.52	67.01					70.52	33.58
				70.56	68.53					70.56	34.67
				70.6	68.65					70.6	33.07
				70.64	68.2					70.64	33.6
				70.68	68.41					70.68	32.99
				70.72	69.68					70.72	32.53
				70.76	71.67					70.76	28.18
				70.8	69.44					70.8	29.54
				70.84	69.71					70.84	27.9
				70.88	70.43					70.88	28.67
				70.92	70.21					70.92	29.39
				70.96	70.53					70.96	28.13
				71	69.89					71	28.21
				71.04	68.57					71.04	28.72
				71.08	67.57					71.08	25.58
				71.12	67.97					71.12	26.7
				71.16	68.18					71.16	25.02
				71.2	68.38					71.2	25.05
				71.24	67.25					71.24	25.91
				71.28	69.42					71.28	28.5
				71.32	67.17					71.32	27.16
				71.36	67.22					71.36	26.93
				71.4	66.87					71.4	26.02
				71.44	66.81					71.44	28.16
				71.48	67.89					71.48	29.17
				71.52	66.66					71.52	28.63
				71.56	66.69					71.56	28.44
				71.6	66.25					71.6	26.19
				71.64	66.62					71.64	24
				71.68	67.04					71.68	21.84
				71.72	66.76					71.72	23.76
				71.76	66.89					71.76	23.62
				71.8	67.24					71.8	22.36
				71.84	67.65					71.84	25.23
				71.88	67.53					71.88	25.14
				71.92	68.21					71.92	25.84
				71.96	66.93					71.96	26.17
				72	67.89					72	27.69
				72.04	66.64					72.04	23.44
				72.08	67					72.08	24.83
				72.12	66.55					72.12	24.14
				72.16	66.85					72.16	21.9
				72.2	67.03					72.2	23.2
				72.24	67.38					72.24	24.36
				72.28	67.17					72.28	23.99
				72.32	67.95					72.32	23.1
				72.36	66.86					72.36	23.04
				72.4	67.37					72.4	22.83
				72.44	66.08					72.44	18.61
				72.48	66.81					72.48	21.45
				72.52	66.01					72.52	20.44
				72.56	66.07					72.56	18.4
				72.6	66.58					72.6	13.62
				72.64	65.61					72.64	15.69
				72.68	66.12					72.68	18.2
				72.72	67.03					72.72	20.27
				72.76	67.04					72.76	18.35
				72.8	66.63					72.8	17.85
				72.84	66.94					72.84	16.93
				72.88	66.64					72.88	18.06
				72.92	67.04					72.92	17.66
				72.96	67.12					72.96	16.27
				73	67.19					73	16.49
				73.04	66.29					73.04	16.3
				73.08	66.16					73.08	17.11
				73.12	66.65					73.12	16.72
				73.16	66.6					73.16	16.51
				73.2	66.37					73.2	13.6
				73.24	66.84					73.24	17.9
				73.28	65.05					73.28	15.6
				73.32	66.07					73.32	17.53
				73.36	64.29					73.36	17.65
				73.4	64.45					73.4	17.71
				73.44	65.79					73.44	19.35
				73.48	66.51					73.48	18.86
				73.52	66.14					73.52	18.74
				73.56	65.5					73.56	16.58
				73.6	66					73.6	16.61
				73.64	65.45					73.64	16.38
				73.68	67.13					73.68	15.71
				73.72	66.01					73.72	15.04
				73.76	66.99					73.76	16.72
				73.8	68.16					73.8	17.69
				73.84	69.19					73.84	16.85
				73.88	68.78					73.88	16.88
				73.92	67.85					73.92	16.95
				73.96	68					73.96	16.31
				74	68.67					74	16.48
				74.04	68.5					74.04	14.54
				74.08	68.66					74.08	12.31
				74.12	68.91					74.12	14.5
				74.16	68.19					74.16	14.61
				74.2	67.97					74.2	14.02
				74.24	66.98					74.24	13.87
				74.28	66.78					74.28	16.15
				74.32	66.87					74.32	15.45
				74.36	66.04					74.36	11.35
				74.4	66.6					74.4	15.65
				74.44	66.71					74.44	14.73
				74.48	68.05					74.48	15.62
				74.52	66.38					74.52	14.81
				74.56	67.2					74.56	14.45
				74.6	66.23					74.6	14.9
				74.64	66.99					74.64	16.39
				74.68	67.01					74.68	17.69
				74.72	67.19					74.72	15.17
				74.76	67.22					74.76	15.35
				74.8	66.94					74.8	13.76
				74.84	67.42					74.84	14.05
				74.88	66.85					74.88	13.47
				74.92	66.34					74.92	16.96
				74.96	68.22					74.96	16.59
				75	66.63					75	17.53
				75.04	66.67
				75.08	66.58
				75.12	66.36
				75.16	66.5
				75.2	67.18
				75.24	67.13
				75.28	67.25
				75.32	66.55
				75.36	67.55
				75.4	66.91
				75.44	66.77
				75.48	66.57
				75.52	66.78
				75.56	66.15
				75.6	67.4
				75.64	66.77
				75.68	66.78
				75.72	66.97
				75.76	66.48
				75.8	67.33
				75.84	67.98
				75.88	66.3
				75.92	67.74
				75.96	66.94
				76	66.75
				76.04	67.15
				76.08	67
				76.12	67.71
				76.16	67.13
				76.2	67.39
				76.24	67.34
				76.28	67.19
				76.32	67.61
				76.36	67
				76.4	67.17
				76.44	66.97
				76.48	67.04
				76.52	67.78
				76.56	67.3
				76.6	67.02
				76.64	66.44
				76.68	67.02
				76.72	67.16
				76.76	67.08
				76.8	66.77
				76.84	66.71
				76.88	66.44
				76.92	66.59
				76.96	66.27
				77	65.01
				77.04	64.34
				77.08	64.71
				77.12	64.84
				77.16	64.5
				77.2	62.35
				77.24	64.67
				77.28	64.43
				77.32	64.23
				77.36	64.52
				77.4	64.06
				77.44	63.46
				77.48	64.74
				77.52	65.55
				77.56	62.98
				77.6	63.31
				77.64	60.42
				77.68	61.92
				77.72	61.84
				77.76	62.35
				77.8	64.13
				77.84	63.7
				77.88	65.78
				77.92	64.89
				77.96	63.86
				78	64.56
				78.04	65.78
				78.08	63.61
				78.12	64.6
				78.16	65.45
				78.2	65.22
				78.24	64.86
				78.28	65.34
				78.32	64.64
				78.36	64.13
				78.4	63.81
				78.44	63.09
				78.48	63.91
				78.52	65.15
				78.56	65.02
				78.6	64.22
				78.64	65.09
				78.68	64.86
				78.72	65.64
				78.76	63.75
				78.8	65.15
				78.84	65.26
				78.88	65.56
				78.92	64.72
				78.96	65.63
				79	67.2
				79.04	66.69
				79.08	66.42
				79.12	66.92
				79.16	66.58
				79.2	65.78
				79.24	64.24
				79.28	64.35
				79.32	64.03
				79.36	64.48
				79.4	64.15
				79.44	64.6
				79.48	65.42
				79.52	65.52
				79.56	64.08
				79.6	63.48
				79.64	63.24
				79.68	64.47
				79.72	64.88
				79.76	65.8
				79.8	64.54
[truncated: 505 more rows]

## Sheet: Figure 5b
		K+
		z coordinate of permeating ions as a function of t
		t and z_xx are in units of ns and angstrom, respectively, and xx is the sequential number of permeating ions.
		t	z_01	t	z_02	t	z_03	t	z_04	t	z_05	t	z_06	t	z_07	t	z_08	t	z_09	t	z_10	t	z_11	t	z_12	t	z_13	t	z_14	t	z_15	t	z_16	t	z_17	t	z_18	t	z_19	t	z_20	t	z_21	t	z_22	t	z_23	t	z_24
		37.6	75.15	2.48	75.9	17.84	78.77	19.92	78.03	10.00	76.5	15.76	74.79	29.04	73.3	32.72	79.05	2.52	78.29	32.68	79.05	14.04	79.61	1.40	75.48	5.12	74.75	34.52	79.83	29.44	77.14	14.44	74.17	23.20	76.77	42.04	78.78	33.84	78.14	44.76	77.86	37.52	78.1	23.28	79.11	5.04	74.79	20.92	75.12
		37.64	75.45	2.52	72.83	17.88	79.13	19.96	76.87	10.04	74.24	15.80	71.27	29.08	75.39	32.76	79.91	2.56	74.37	32.72	78.18	14.08	76.3	1.44	73.56	5.16	76.06	34.56	76.56	29.48	74.51	14.48	77.14	23.24	74.43	42.08	72.33	33.88	71.63	44.80	72.29	37.56	78.62	23.32	74.4	5.08	71.65	20.96	74.32
		37.68	72.5	2.56	72.22	17.92	76.41	20.00	75.98	10.08	74.94	15.84	70.89	29.12	74.27	32.80	79.48	2.60	71.89	32.76	77.79	14.12	76.49	1.48	72.14	5.20	77.35	34.60	73.55	29.52	75.16	14.52	73.34	23.28	73.37	42.12	71.04	33.92	71.83	44.84	72.46	37.60	79.41	23.36	75.59	5.12	71.04	21.00	79.11
		37.72	75.28	2.60	72.59	17.96	75.83	20.04	75.49	10.12	71.03	15.88	72.97	29.16	73.79	32.84	79.14	2.64	70.46	32.80	78.68	14.16	78.91	1.52	74.79	5.24	79.69	34.64	75.6	29.56	73.54	14.56	72.24	23.32	72.89	42.16	73.09	33.96	70.81	44.88	71.9	37.64	77.84	23.40	75.3	5.16	70.05	21.04	74.93
		37.76	78.89	2.64	71.59	18.00	74.49	20.08	73.18	10.16	76.8	15.92	71.09	29.20	77	32.88	77.83	2.68	72.2	32.84	75.67	14.20	76.98	1.56	73.62	5.28	74.21	34.68	76.99	29.60	75.15	14.60	74.13	23.36	76.16	42.20	70.8	34.00	70.25	44.92	71.51	37.68	79.1	23.44	73.26	5.20	70.84	21.08	73.67
		37.8	79	2.68	70.53	18.04	75.06	20.12	72.63	10.20	73.69	15.96	69.7	29.24	72.9	32.92	75.25	2.72	71.25	32.88	78.89	14.24	77.82	1.60	71.62	5.32	73.84	34.72	76.26	29.64	74.7	14.64	73.85	23.40	75.09	42.24	71.51	34.04	70.69	44.96	71.61	37.72	76.91	23.48	72.52	5.24	70.77	21.12	75.75
		37.84	77.2	2.72	72.91	18.08	74.84	20.16	70.85	10.24	74.68	16.00	69.84	29.28	74.08	32.96	72.63	2.76	71.05	32.92	76.39	14.28	77.15	1.64	72.01	5.36	74.07	34.76	74.38	29.68	75.02	14.68	74.61	23.44	74	42.28	71.72	34.08	69.49	45.00	72.77	37.76	78.69	23.52	72.83	5.28	65.46	21.16	74.71
		37.88	77.45	2.76	72.21	18.12	70.95	20.20	71.53	10.28	73.15	16.04	71.87	29.32	73.75	33.00	72.61	2.80	70.3	32.96	74.29	14.32	76.06	1.68	67.83	5.40	70.59	34.80	73.05	29.72	76.03	14.72	71.53	23.48	75.01	42.32	74.11	34.12	70.1	45.04	72.18	37.80	75.03	23.56	76.43	5.32	65.08	21.20	72.71
		37.92	78.76	2.80	71.97	18.16	69.29	20.24	68.86	10.32	72.32	16.08	72.12	29.36	73.68	33.04	72.03	2.84	72.26	33.00	74.62	14.36	75.85	1.72	63.77	5.44	72.81	34.84	73.93	29.76	70.96	14.76	71.09	23.52	74.32	42.36	75.14	34.16	74.7	45.08	71.13	37.84	72.06	23.60	73.91	5.36	64.36	21.24	73.08
		37.96	77.03	2.84	71.9	18.20	70.98	20.28	66.83	10.36	71.77	16.12	71.34	29.40	73.15	33.08	73.65	2.88	71.19	33.04	73.29	14.40	74.94	1.76	67.15	5.48	73.34	34.88	76.79	29.80	67.94	14.80	69.84	23.56	73.82	42.40	75.31	34.20	73.94	45.12	69.96	37.88	72.16	23.64	73.04	5.40	65.49	21.28	74.42
		38	78.84	2.88	73.03	18.24	70.05	20.32	66.59	10.40	70.72	16.16	73.02	29.44	73.08	33.12	74.67	2.92	72.02	33.08	72.25	14.44	75.26	1.80	65.62	5.52	72.5	34.92	74.35	29.84	66.62	14.84	68.01	23.60	73.37	42.44	73.08	34.24	71.52	45.16	70.05	37.92	73.75	23.68	72.14	5.44	65.44	21.32	77.05
		38.04	77.02	2.92	71.4	18.28	65.71	20.36	65.83	10.44	73.51	16.20	70.72	29.48	72.01	33.16	73.27	2.96	71.58	33.12	72.86	14.48	76.11	1.84	67.68	5.56	74	34.96	74.31	29.88	68.29	14.88	68.47	23.64	71.06	42.48	74.44	34.28	70.57	45.20	71.59	37.96	74.93	23.72	72.81	5.48	62.35	21.36	75.63
		38.08	75.97	2.96	69.42	18.32	61.98	20.40	64.74	10.48	75.15	16.24	68.26	29.52	70.34	33.20	71.61	3.00	72.81	33.16	73.76	14.52	75.41	1.88	68.57	5.60	73.35	35.00	73.67	29.92	73.2	14.92	67.18	23.68	70.96	42.52	70.7	34.32	70.51	45.24	70.96	38.00	76.59	23.76	73.22	5.52	61.61	21.40	76.82
		38.12	72.79	3.00	70.78	18.36	59.44	20.44	67.42	10.52	74.3	16.28	69.23	29.56	72.54	33.24	70.41	3.04	70.67	33.20	72.46	14.56	76.72	1.92	68.72	5.64	72.6	35.04	73.87	29.96	72.24	14.96	67.73	23.72	72.3	42.56	67.94	34.36	70.34	45.28	71.09	38.04	74.72	23.80	72.89	5.56	62.56	21.44	76.08
		38.16	73.03	3.04	71.11	18.40	60.05	20.48	66.48	10.56	71.34	16.32	67.39	29.60	70.24	33.28	70.49	3.08	72.37	33.24	72.16	14.60	75.65	1.96	71.37	5.68	71.91	35.08	75.07	30.00	72.22	15.00	67.67	23.76	71.78	42.60	66.22	34.40	71.99	45.32	69.47	38.08	73.96	23.84	73.26	5.60	59.99	21.48	75.11
		38.2	73.4	3.08	71.41	18.44	61.58	20.52	69.69	10.60	72.21	16.36	68.59	29.64	69.08	33.32	70.57	3.12	71.22	33.28	71.28	14.64	75.94	2.00	70.34	5.72	70.88	35.12	73.7	30.04	70.32	15.04	68.54	23.80	70.79	42.64	65.28	34.44	72.85	45.36	71.37	38.12	72.08	23.88	72.15	5.64	55.65	21.52	73.36
		38.24	74.63	3.12	73.89	18.48	61.95	20.56	70.22	10.64	73.16	16.40	64.44	29.68	70.42	33.36	65.84	3.16	67.31	33.32	71.62	14.68	76.34	2.04	71.85	5.76	71.21	35.16	74.71	30.08	73.59	15.08	67.89	23.84	71.69	42.68	63.85	34.48	72.46	45.40	70.18	38.16	78.01	23.92	73.15	5.68	52.78	21.56	73.39
		38.28	71.83	3.16	70.2	18.52	64.74	20.60	74.99	10.68	73.32	16.44	61.21	29.72	74.33	33.40	66.78	3.20	68.81	33.36	71.8	14.72	76.27	2.08	68.81	5.80	71.22	35.20	74.27	30.12	71.1	15.12	67.33	23.88	71.59	42.72	63.95	34.52	74.22	45.44	70.99	38.20	74.9	23.96	73.43	5.72	50.32	21.60	73.06
		38.32	72.66	3.20	70.1	18.56	64.3	20.64	72	10.72	74.06	16.48	59.9	29.76	73.91	33.44	59.77	3.24	70.82	33.40	74.07	14.76	75.46	2.12	67.9	5.84	71.11	35.24	75.57	30.16	67.44	15.16	65.91	23.92	72.37	42.76	63.83	34.56	73.69	45.48	70.3	38.24	74	24.00	71.37	5.76	51.92	21.64	74.62
		38.36	76.32	3.24	70.08	18.60	70.35	20.68	71.03	10.76	74.94	16.52	58.23	29.80	74.24	33.48	59.17	3.28	69.92	33.44	66.09	14.80	75.59	2.16	69.45	5.88	67.86	35.28	74.78	30.20	63.93	15.20	66.15	23.96	71.04	42.80	62.5	34.60	73.14	45.52	68.92	38.28	73.59	24.04	72.55	5.80	49.5	21.68	73.59
		38.4	73.66	3.28	71.15	18.64	70.22	20.72	68.41	10.80	73.09	16.56	59.2	29.84	73.08	33.52	58.71	3.32	70.24	33.48	68.55	14.84	74.8	2.20	66.99	5.92	72.07	35.32	72.8	30.24	59.89	15.24	66.18	24.00	69.75	42.84	60.94	34.64	70.1	45.56	73.63	38.32	70.74	24.08	72.97	5.84	49.86	21.72	72.18
		38.44	72.43	3.32	70.07	18.68	69.67	20.76	71.17	10.84	73.39	16.60	59.81	29.88	72.7	33.56	61.61	3.36	66.72	33.52	66.16	14.88	75.24	2.24	65.42	5.96	70.38	35.36	72.85	30.28	58.69	15.28	66.49	24.04	72.07	42.88	59.14	34.68	70.17	45.60	70.17	38.36	69.77	24.12	73.04	5.88	50.64	21.76	68.99
		38.48	72.16	3.36	74.52	18.72	69.93	20.80	73.71	10.88	72.78	16.64	59.98	29.92	75.49	33.60	58.33	3.40	65.05	33.56	66.44	14.92	75.18	2.28	64.09	6.00	70.61	35.40	72.32	30.32	57.06	15.32	61.97	24.08	71.09	42.92	65.37	34.72	73.06	45.64	68.72	38.40	71.03	24.16	72.25	5.92	52.51	21.80	67.65
		38.52	70.72	3.40	77.28	18.76	68.38	20.84	74.66	10.92	70.64	16.68	57	29.96	73.76	33.64	60.67	3.44	66.38	33.60	65.39	14.96	73.25	2.32	64.31	6.04	70.13	35.44	74.2	30.36	58.97	15.36	61.93	24.12	71.48	42.96	65.83	34.76	76.85	45.68	72.54	38.44	71.9	24.20	73.04	5.96	47.48	21.84	71.09
		38.56	72.62	3.44	75.18	18.80	68.13	20.88	72.44	10.96	70.84	16.72	53.07	30.00	74.78	33.68	62.27	3.48	63.64	33.64	67.47	15.00	72.39	2.36	65.2	6.08	71.01	35.48	73.65	30.40	56.84	15.40	56.19	24.16	73.63	43.00	64.07	34.80	72.43	45.72	70.72	38.48	71.12	24.24	72.99	6.00	49.27	21.88	74.11
		38.6	74.06	3.48	71.09	18.84	68.29	20.92	71.33	11.00	70.37	16.76	54.56	30.04	72.53	33.72	58.82	3.52	66.32	33.68	67.58	15.04	75.02	2.40	61.18	6.12	69.42	35.52	72.17	30.44	54.18	15.44	56.7	24.20	72.69	43.04	65.71	34.84	74.33	45.76	68.9	38.52	69.28	24.28	72.03	6.04	43.84	21.92	71.42
		38.64	72.9	3.52	70.45	18.88	68.77	20.96	71.17	11.04	70.91	16.80	55.57	30.08	73.98	33.76	55.78	3.56	67.12	33.72	69.04	15.08	72.81	2.44	63.95	6.16	72.01	35.56	70.95	30.48	51.45	15.48	59.15	24.24	74.02	43.08	66.2	34.88	72.72	45.80	71.58	38.56	70.25	24.32	73.6	6.08	45.9	21.96	70.44
		38.68	74.32	3.56	70.66	18.92	68.24	21.00	69.47	11.08	70.25	16.84	55.73	30.12	76.75	33.80	56.49	3.60	66.81	33.76	67.79	15.12	69.76	2.48	66.47	6.20	72.68	35.60	69.77	30.52	53.98	15.52	53.04	24.28	70.3	43.12	65.02	34.92	71.97	45.84	70.66	38.60	72.07	24.36	73.77	6.12	46.38	22.00	68.23
		38.72	74.99	3.60	69.79	18.96	68.51	21.04	67.96	11.12	66.57	16.88	55.29	30.16	75.95	33.84	54.16	3.64	63.69	33.80	65.52	15.16	69.43	2.52	58.28	6.24	72.57	35.64	72.74	30.56	51.42	15.56	49.72	24.32	70.24	43.16	63.98	34.96	72.96	45.88	70.24	38.64	71.19	24.40	73.73	6.16	46.8	22.04	66.46
		38.76	74.29	3.64	70.11	19.00	69.05	21.08	64.69	11.16	64.23	16.92	55.85	30.20	74.26	33.88	58.45	3.68	65.82	33.84	64.53	15.20	63.24	2.56	63.71	6.28	76.9	35.68	68.8	30.60	55.77	15.60	48.97	24.36	68.61	43.20	63.69	35.00	72.6	45.92	69.27	38.68	69.33	24.44	72.83	6.20	45.09	22.08	64.93
		38.8	72.75	3.68	70.04	19.04	70.57	21.12	65.89	11.20	65.37	16.96	52.51	30.24	76.28	33.92	59.49	3.72	65.17	33.88	62.29	15.24	66.76	2.60	63.84	6.32	74.05	35.72	66.51	30.64	54.21	15.64	50.28	24.40	72.55	43.24	63.82	35.04	71.6	45.96	71.07	38.72	69.21	24.48	75.04	6.24	46	22.12	64.85
		38.84	73.61	3.72	70.66	19.08	70.05	21.16	65.8	11.24	63.93	17.00	50.54	30.28	74.76	33.96	59.69	3.76	63.86	33.92	56.54	15.28	62.91	2.64	64.02	6.36	70.67	35.76	67.3	30.68	48.51	15.68	49.6	24.44	73.33	43.28	63.66	35.08	72.38	46.00	71.59	38.76	69.24	24.52	73.5	6.28	42.41	22.16	68.65
		38.88	78.05	3.76	68.81	19.12	73.02	21.20	65.75	11.28	60.02	17.04	45.96	30.32	74.45	34.00	59.47	3.80	66.32	33.96	55.14	15.32	65.53	2.68	61.14	6.40	67.91	35.80	63.75	30.72	47.34	15.72	50.26	24.48	73.68	43.32	58.98	35.12	71.25	46.04	70.95	38.80	68.14	24.56	72.29	6.32	35.38	22.20	64.38
		38.92	76.07	3.80	68.78	19.16	72.71	21.24	65.52	11.32	61.47	17.08	46.62	30.36	72.75	34.04	63.47	3.84	70.34	34.00	53.91	15.36	68.04	2.72	59.84	6.44	67.59	35.84	66.45	30.76	42.48	15.76	50.96	24.52	74.41	43.36	56.91	35.16	73.13	46.08	69.43	38.84	69.22	24.60	72.48	6.36	34.63	22.24	63.44
		38.96	75.97	3.84	70.64	19.20	70.61	21.28	65.76	11.36	52.6	17.12	44.38	30.40	72.5	34.08	63.33	3.88	71.46	34.04	56.08	15.40	67.65	2.76	63.72	6.48	66.91	35.88	66.53	30.80	40.27	15.80	49.59	24.56	73.51	43.40	59.54	35.20	73.66	46.12	69.59	38.88	70.07	24.64	71.75	6.40	35.22	22.28	63.84
		39	74.71	3.88	74.18	19.24	69.51	21.32	68.39	11.40	45.55	17.16	42.25	30.44	72.63	34.12	64.49	3.92	71.96	34.08	56.1	15.44	65.76	2.80	61.43	6.52	68.32	35.92	66.59	30.84	33.96	15.84	46.58	24.60	73.9	43.44	57.46	35.24	72.61	46.16	69.81	38.92	69.41	24.68	71.53	6.44	31.97	22.32	63.14
		39.04	75.7	3.92	71.88	19.28	70.26	21.36	66.77	11.44	46.27	17.20	40.62	30.48	74.11	34.16	64.38	3.96	71.26	34.12	55.37	15.48	64.17	2.84	64.85	6.56	68.53	35.96	66.15	30.88	32.45	15.88	44.19	24.64	74.18	43.48	55.54	35.28	72.33	46.20	69.47	38.96	69.28	24.72	72.26	6.48	32.69	22.36	57.93
		39.08	74.37	3.96	73.94	19.32	72.82	21.40	67.34	11.48	44.7	17.24	40.29	30.52	72.66	34.20	59.83	4.00	71.49	34.16	53.53	15.52	62.05	2.88	64.07	6.60	69.08	36.00	68.42	30.92	34.73	15.92	45.1	24.68	72.96	43.52	59.63	35.32	71.24	46.24	71.39	39.00	70.36	24.76	71.33	6.52	32.59	22.40	61
		39.12	71.27	4.00	70.17	19.36	70.2	21.44	68.42	11.52	38.76	17.28	41.85	30.56	73.89	34.24	60.28	4.04	71.8	34.20	56.36	15.56	63.67	2.92	65.54	6.64	69.02	36.04	68.04	30.96	32.93	15.96	41.95	24.72	73.37	43.56	56.75	35.36	72.01	46.28	73.17	39.04	69.47	24.80	71.56	6.56	33.97	22.44	60.97
		39.16	71.12	4.04	68.58	19.40	67.15	21.48	68.01	11.56	44.01	17.32	38.98	30.60	74.55	34.28	56.37	4.08	70.19	34.24	51.57	15.60	60.45	2.96	64.04	6.68	68.33	36.08	68.41	31.00	32.21	16.00	45.11	24.76	70.65	43.60	54.76	35.40	72.4	46.32	71.01	39.08	67.46	24.84	72.18	6.60	32.55	22.48	61.46
		39.2	70.63	4.08	68.39	19.44	69.05	21.52	66.82	11.60	45.17	17.36	36.29	30.64	76.99	34.32	54.86	4.12	71.55	34.28	49.41	15.64	59.31	3.00	64.46	6.72	69.03	36.12	67.58	31.04	34.32	16.04	51.83	24.80	70.27	43.64	53.59	35.44	73.46	46.36	69.41	39.12	69.34	24.88	72.37	6.64	32.8	22.52	60.57
		39.24	70.39	4.12	67.87	19.48	65.15	21.56	61.15	11.64	39.25	17.40	36.83	30.68	75.98	34.36	57.79	4.16	71.58	34.32	50.5	15.68	57.26	3.04	64.44	6.76	69.75	36.16	70.78	31.08	35.1	16.08	45.82	24.84	70.66	43.68	50.91	35.48	71.47	46.40	70.15	39.16	66.63	24.92	71.23	6.68	32.79	22.56	61.22
		39.28	70.05	4.16	66.66	19.52	65.66	21.60	59.82	11.68	40.39	17.44	36.02	30.72	73.68	34.40	52.35	4.20	67.89	34.36	49.28	15.72	56.8	3.08	64.85	6.80	66.42	36.20	71.13	31.12	33.55	16.12	43.47	24.88	69.52	43.72	49.19	35.52	67.57	46.44	71.87	39.20	64.46	24.96	70.99	6.72	32.6	22.60	58.9
		39.32	69.89	4.20	68.25	19.56	66.53	21.64	61.97	11.72	38.75	17.48	34.19	30.76	72.33	34.44	52.7	4.24	69.9	34.40	50.39	15.76	57.57	3.12	64.2	6.84	64.73	36.24	69.72	31.16	33.2	16.16	32.62	24.92	73.98	43.76	51.06	35.56	68.27	46.48	73.48	39.24	65.93	25.00	70.69	6.76	32.09	22.64	61.34
		39.36	69.71	4.24	69.35	19.60	65.85	21.68	61.72	11.76	40.84	17.52	36.72	30.80	70.98	34.48	54.29	4.28	69.55	34.44	50.78	15.80	58.69	3.16	64.52	6.88	66.23	36.28	70.86	31.20	32.41			24.96	76.24	43.80	52.95	35.60	67.62	46.52	73.7	39.28	63.7	25.04	71.41			22.68	58.96
		39.4	68.54	4.28	70.07	19.64	68.07	21.72	62.95	11.80	40.81	17.56	37.89	30.84	70.73	34.52	55.84	4.32	70.83	34.48	49.62	15.84	57.95	3.20	64.74	6.92	66.49	36.32	71.47	31.24	30.01			25.00	71.07	43.84	55.05	35.64	64.94	46.56	72.4	39.32	62.71	25.08	72.6			22.72	57.43
		39.44	69.04	4.32	69.08	19.68	69.28	21.76	64.16	11.84	39.59	17.60	38.46	30.88	71.52	34.56	54.12	4.36	71.08	34.52	51.11	15.88	60.51	3.24	56.06	6.96	66.8	36.36	70.35	31.28	34.1			25.04	69.03	43.88	55.97	35.68	63.56	46.60	72.76	39.36	63.3	25.12	72.31			22.76	57.53
		39.48	69.59	4.36	69.64	19.72	67.59	21.80	64.58	11.88	40.85	17.64	34.11	30.92	71.44	34.60	54.35	4.40	70.94	34.56	50.1	15.92	62.03	3.28	61.2	7.00	67.68	36.40	71.21	31.32	37.42			25.08	69.58	43.92	53.49	35.72	63.65	46.64	72.39	39.40	61.23	25.16	71.03			22.80	58.11
		39.52	69.91	4.40	68.73	19.76	64.38	21.84	61.66	11.92	38.9	17.68	39.31	30.96	70.71	34.64	48.7	4.44	72.06	34.60	51.08	15.96	60.78	3.32	59.93	7.04	66.41	36.44	71.43	31.36	39.07			25.12	72.68	43.96	50.01	35.76	66.74	46.68	71.79	39.44	61.41	25.20	70.5			22.84	58.03
		39.56	70.89	4.44	69.55	19.80	67.42	21.88	59.98	11.96	35.22	17.72	38.52	31.00	70.53	34.68	50.63	4.48	72.73	34.64	53.58	16.00	57.66	3.36	61.77	7.08	68.04	36.48	72.34	31.40	38.28			25.16	73.83	44.00	55.38	35.80	66.13	46.72	73.29	39.48	60.94	25.24	70.5			22.88	54.28
		39.6	69.32	4.48	67.55	19.84	66.27	21.92	60.65	12.00	38.26	17.76	39.88	31.04	70.18	34.72	50.24	4.52	69.97	34.68	52.7	16.04	59.94	3.40	60.14	7.12	70.34	36.52	72.9	31.44	34.24			25.20	72.09	44.04	53.34	35.84	64.36	46.76	73.67	39.52	61.86	25.28	70.67			22.92	54.65
		39.64	70.81	4.52	65.03	19.88	68.05	21.96	60.08	12.04	37.41	17.80	39.56	31.08	71.63	34.76	46.52	4.56	67.07	34.72	55.03	16.08	60.53	3.44	58.51	7.16	69.45	36.56	69.03	31.48	34.6			25.24	69.17	44.08	54.54	35.88	63.64	46.80	73.73	39.56	64.85	25.32	70.84			22.96	54.39
		39.68	69.76	4.56	62.11	19.92	65.81	22.00	60.55	12.08	35.19	17.84	38.99	31.12	72.69	34.80	42.94	4.60	66.91	34.76	56.53	16.12	54.17	3.48	60.53	7.20	68.94	36.60	68.47	31.52	33.32			25.28	70.98	44.12	55.11	35.92	60.34	46.84	73.67	39.60	63.25	25.36	70.33			23.00	54.34
		39.72	71.14	4.60	62.03	19.96	67.91	22.04	58.35	12.12	40.6	17.88	39.62	31.16	72.06	34.84	40.13	4.64	66.1	34.80	57.23	16.16	52.41	3.52	58.54	7.24	64.55	36.64	66.88	31.56	34.1			25.32	69.4	44.16	54.09	35.96	59.19	46.88	73.91	39.64	62.03	25.40	72.96			23.04	55.86
		39.76	70.76	4.64	64.08	20.00	68.97	22.08	54.14	12.16	38.48	17.92	41.97	31.20	71.63	34.88	39.42	4.68	66.91	34.84	51.13	16.20	56.59	3.56	54.15	7.28	63.11	36.68	66.54	31.60	32.64			25.36	70.25	44.20	53.36	36.00	58.02	46.92	73.8	39.68	64.41	25.44	73.21			23.08	54.34
		39.8	69.34	4.68	61.68	20.04	67.24	22.12	56.35	12.20	30.93	17.96	43.35	31.24	70.73	34.92	40.27	4.72	67.14	34.88	52.13	16.24	55.56	3.60	54.62	7.32	58.95	36.72	66.17	31.64	33.89			25.40	65.98	44.24	54.93	36.04	58.44	46.96	73.42	39.72	62.21	25.48	70.91			23.12	55.2
		39.84	70.44	4.72	59.85	20.08	66.51	22.16	57.12	12.24	31.89	18.00	43.39	31.28	72.44	34.96	38.95	4.76	65.81	34.92	55.58	16.28	51.66	3.64	51.89	7.36	51.91	36.76	68.7	31.68	33.42			25.44	68.29	44.28	53.25	36.08	62.38	47.00	72.92	39.76	64.22	25.52	73.83			23.16	51.73
		39.88	69.24	4.76	65.77	20.12	67.42	22.20	55.39	12.28	32.11	18.04	44.42	31.32	71.46	35.00	38.54	4.80	70.37	34.96	50.69	16.32	51.22	3.68	52.45	7.40	48.47	36.80	66.51	31.72	34.4			25.48	70.69	44.32	55.61	36.12	60.98	47.04	72.58	39.80	61.94	25.56	71.44			23.20	51.1
		39.92	69.56	4.80	63.01	20.16	67.17	22.24	53.45	12.32	31.67	18.08	46.47	31.36	71.58	35.04	37.41	4.84	70.49	35.00	50.13	16.36	50.22	3.72	51.19	7.44	50.47	36.84	66.06	31.76	34.34			25.52	69.14	44.36	54.8	36.16	60.92	47.08	72.89	39.84	62.27	25.60	69.9			23.24	51.29
		39.96	69.28	4.84	64.72	20.20	65.11	22.28	56.42	12.36	34.16	18.12	44.34	31.40	71	35.08	37.32	4.88	70.37	35.04	50.53	16.40	48.87	3.76	47.45	7.48	47.83	36.88	67.08	31.80	36.02			25.56	65.02	44.40	56.72	36.20	61.71	47.12	73.47	39.88	66.79	25.64	71.43			23.28	49.91
		40	70.69	4.88	66.04	20.24	61.76	22.32	57.27	12.40	35.44	18.16	42.32	31.44	71.07	35.12	39.14	4.92	68.73	35.08	52.78	16.44	47.25	3.80	46.11	7.52	42.66	36.92	66.85	31.84	33.25			25.60	63.29	44.44	52.13	36.24	60.94	47.16	73.85	39.92	66.15	25.68	70.01			23.32	50.97
		40.04	70.68	4.92	64.24	20.28	63.31	22.36	53.82	12.44	34.82	18.20	36.99	31.48	71.57	35.16	38.84	4.96	68.84	35.12	49.93	16.48	47.78	3.84	48.66	7.56	39.43	36.96	65.74	31.88	36.51			25.64	66.37	44.48	51.45	36.28	54.21	47.20	73.63	39.96	64.54	25.72	72.26			23.36	45.26
		40.08	69.91	4.96	61.56	20.32	64.04	22.40	54.11	12.48	33.94	18.24	38.45	31.52	70.9	35.20	38.25	5.00	68.18	35.16	49.87	16.52	41.41	3.88	50.27	7.60	35.09	37.00	66.25	31.92	34.24			25.68	67.45	44.52	49.45	36.32	52.82	47.24	73.59	40.00	64.2	25.76	72.3			23.40	37.95
		40.12	69.72	5.00	60.27	20.36	57.84	22.44	52.21	12.52	34.06	18.28	35.38	31.56	70.73	35.24	38.94	5.04	68.45	35.20	50.25	16.56	41.12	3.92	48.33	7.64	31.72	37.04	65.22	31.96	34.7			25.72	67.11	44.56	50.13	36.36	52.75	47.28	72.98	40.04	64.25	25.80	71.5			23.44	34.75
		40.16	70.64	5.04	56.54	20.40	53.43	22.48	52.43	12.56	34.56	18.32	31.82	31.60	71.26	35.28	38.76	5.08	69.05	35.24	50.51	16.60	43.5	3.96	46.39	7.68	31.92	37.08	65.04	32.00	32.86			25.76	63.42	44.60	48.76	36.40	52.68	47.32	73.5	40.08	62.96	25.84	71.14			23.48	36.21
		40.2	70.1	5.08	54.68	20.44	60.89	22.52	62.34	12.60	37.28			31.64	70.7	35.32	40.26	5.12	68.59	35.28	50.16	16.64	43.98	4.00	45.66			37.12	61.39	32.04	31.03			25.80	60.87	44.64	52.31	36.44	53.8	47.36	75.2	40.12	61.34	25.88	73.01			23.52	33.17
		40.24	70.6	5.12	56.44	20.48	61.72	22.56	63.85	12.64	36.88			31.68	72.42	35.36	37.87	5.16	71.18	35.32	49.93	16.68	41.33	4.04	48.5			37.16	59.58	32.08	32.88			25.84	60.75	44.68	52.69	36.48	49.88	47.40	74.2	40.16	59.01	25.92	71.88			23.56	34.65
		40.28	70.54	5.16	56.49	20.52	62.31	22.60	61.3	12.68	39.5			31.72	69.99	35.40	36.6	5.20	71.61	35.36	47.52	16.72	41.02	4.08	43.44			37.20	60.14	32.12	35.2			25.88	58.47	44.72	55.04	36.52	51.3	47.44	73.41	40.20	58.42	25.96	69.97			23.60	30.61
		40.32	69.3	5.20	56.1	20.56	61.86	22.64	60.41	12.72	37.77			31.76	71.38	35.44	38.04	5.24	73.69	35.40	46.39	16.76	39.87	4.12	40.88			37.24	61.49	32.16	32.3			25.92	55.08	44.76	51.89	36.56	50.18	47.48	72.84	40.24	56.38	26.00	70.81			23.64	33.03
		40.36	71.11	5.24	54.33	20.60	62.43	22.68	61.71	12.76	37.71			31.80	70.75	35.48	39.49	5.28	71.4	35.44	44.13	16.80	39.41	4.16	42.92			37.28	57.8	32.20	33.68			25.96	55.89	44.80	50.49	36.60	52.12	47.52	73.52	40.28	48.91	26.04	71.18			23.68	32.46
		40.4	70.3	5.28	52.48	20.64	62.26	22.72	60.2	12.80	34.7			31.84	69.99	35.52	42.65	5.32	74.23	35.48	35.24	16.84	39.25	4.20	43.32			37.32	57.68	32.24	34.45			26.00	57.15	44.84	51.25	36.64	51.96	47.56	73.54	40.32	46.91	26.08	71.76			23.72	32.5
		40.44	71.31	5.32	50.59	20.68	61.71	22.76	58.98	12.84	36.06			31.88	69.15	35.56	41.27	5.36	69.56			16.88	38.07	4.24	46			37.36	59.01	32.28	34.05			26.04	57.7	44.88	49.1	36.68	52.5	47.60	71.38	40.36	49.97	26.12	72.19			23.76	34.36
		40.48	72.54	5.36	52.22	20.72	61.78	22.80	59.41	12.88	35.9			31.92	68.52	35.60	42.41	5.40	68.87			16.92	38.22	4.28	45.19			37.40	60.82	32.32	32.9			26.08	56.74	44.92	50.02	36.72	54.34	47.64	67.77	40.40	47.38	26.16	71.01			23.80	32.49
		40.52	70.8	5.40	50.72	20.76	60.34	22.84	61.11	12.92	34.77			31.96	72.28	35.64	41.52	5.44	67.18			16.96	39.53	4.32	46.5			37.44	60.5	32.36	34.17			26.12	57.43	44.96	49.96	36.76	54.21	47.68	66.57	40.44	46.04	26.20	72			23.84	33.27
		40.56	72.44	5.44	50.24	20.80	61.29	22.88	59.82	12.96	35.15			32.00	68.89	35.68	40.31	5.48	67.44			17.00	37.31	4.36	42.23			37.48	60.75	32.40	38.75			26.16	54.99	45.00	50.32	36.80	54.43	47.72	65.37	40.48	46.98	26.24	73.77			23.88	30.64
		40.6	73	5.48	50.8	20.84	62.3	22.92	58.45	13.00	38.29			32.04	66.55	35.72	38.24	5.52	67.17			17.04	37.76	4.40	38.93			37.52	59.53	32.44	32.42			26.20	56.62	45.04	49.93	36.84	53.57	47.76	64.21	40.52	44.15	26.28	73.86			23.92	31.44
		40.64	73.64	5.52	48.84	20.88	55.4	22.96	55.83	13.04	40.42			32.08	66.42	35.76	34.37	5.56	65.92			17.08	36.94	4.44	38.34			37.56	56.48	32.48	33.36			26.24	53.83	45.08	50.62	36.88	53.65	47.80	66.01	40.56	40.53	26.32	72.64			23.96	32.62
		40.68	73.37	5.56	48.16	20.92	55.05	23.00	60.03	13.08	38.07			32.12	66.04	35.80	31.4	5.60	65.74			17.12	37.44	4.48	40.01			37.60	55.23	32.52	30.24			26.28	54.23	45.12	53.05	36.92	50.17	47.84	66.6	40.60	36.27	26.36	71.77			24.00	33.14
		40.72	73.09	5.60	48.32	20.96	59.37	23.04	55.67	13.12	38.65			32.16	66.29			5.64	68.3			17.16	37.02	4.52	39.91			37.64	55.28	32.56	32.9			26.32	52.36	45.16	49.37	36.96	53.83	47.88	66.65	40.64	34.43	26.40	71.69			24.04	34.38
		40.76	74.49	5.64	40.34	21.00	63.69	23.08	57.76	13.16	34.85			32.20	64.26			5.68	65.03			17.20	37.71	4.56	41.15			37.68	56.36	32.60	34.17			26.36	56.36	45.20	47.99	37.00	56.56	47.92	63.59	40.68	37.25	26.44	73.5			24.08	34.85
		40.8	72.9	5.68	39.92	21.04	54.86	23.12	56.2	13.20	30.86			32.24	64.13			5.72	68.64			17.24	37.91	4.60	38.14			37.72	57.22	32.64	34.09			26.40	57.25	45.24	48.78	37.04	57.98	47.96	64.76	40.72	33.99	26.48	73			24.12	32.58
		40.84	73.15	5.72	35.75	21.08	54.31	23.16	56.78					32.28	65.61			5.76	69.26			17.28	37.36	4.64	41.26			37.76	55.7	32.68	35.37			26.44	52.06	45.28	46.9	37.08	49.38	48.00	63.15	40.76	36.25	26.52	71.58			24.16	33.44
		40.88	72.59	5.76	34.1	21.12	56.64	23.20	58.59					32.32	65.45			5.80	70.55			17.32	39.58	4.68	40.87			37.80	60.31	32.72	35.15			26.48	54.71	45.32	49.67	37.12	51.78	48.04	66.51	40.80	36.22	26.56	71.98			24.20	33.32
		40.92	71.95	5.80	32.5	21.16	54.4	23.24	58.81					32.36	66.4			5.84	72.13			17.36	35.56	4.72	39.8			37.84	58.94	32.76	35.29			26.52	54.55	45.36	49.98	37.16	49.53	48.08	66.91	40.84	35.71	26.60	71.55			24.24	33.1
		40.96	70.37	5.84	33.01	21.20	55.54	23.28	59.02					32.40	67.18			5.88	68.3			17.40	35.96	4.76	40.5			37.88	57.48	32.80	35.72			26.56	52.3	45.40	44.67	37.20	49.54	48.12	65.21	40.88	36.32	26.64	70.93			24.28	32.81
		41	72.08	5.88	34.41	21.24	53.63	23.32	56.37					32.44	67.03			5.92	70.2			17.44	35.61	4.80	39.91			37.92	56.09	32.84	35.41			26.60	51.82	45.44	47.64	37.24	51.23	48.16	66.02	40.92	34.31	26.68	71.33			24.32	32.34
		41.04	70.54	5.92	37.16	21.28	55.04	23.36	56.01					32.48	71.11			5.96	69.21			17.48	36.71	4.84	41.08			37.96	55.05	32.88	36.58			26.64	54.28	45.48	48.38	37.28	51.01	48.20	64.47	40.96	35.77	26.72	70.63			24.36	32.17
		41.08	68.76	5.96	36.6	21.32	49.37	23.40	53.81					32.52	69.59			6.00	72.5			17.52	37.96	4.88	39.61			38.00	56.74	32.92	36.42			26.68	54.03	45.52	51.21	37.32	52.37	48.24	60.73	41.00	35.23	26.76	71.79			24.40	31.28
		41.12	71.77	6.00	36.05	21.36	51.85	23.44	53.65					32.56	72.8			6.04	72.39			17.56	37.4	4.92	40.24			38.04	53.86	32.96	35.88			26.72	53.22	45.56	53.94	37.36	53.33	48.28	55.68	41.04	37.25	26.80	71.12			24.44	32.42
		41.16	73.51	6.04	33.51	21.40	49.88	23.48	51.94					32.60	70.88			6.08	72.52			17.60	38.22	4.96	42.03			38.08	53.15	33.00	36.8			26.76	49.76	45.60	49.94	37.40	51.96	48.32	54.68	41.08	35.44	26.84	71.22			24.48	34.98
		41.2	72.88	6.08	32.59	21.44	46.47	23.52	51.99					32.64	70.87			6.12	72.35			17.64	38.3	5.00	31.75			38.12	52.43	33.04	37.77			26.80	50.9	45.64	50.25	37.44	57.65	48.36	54.81	41.12	34.93	26.88	71.52			24.52	34.36
		41.24	69.84	6.12	35.97	21.48	43.73	23.56	51.85					32.68	67.04			6.16	69.68			17.68	37.49	5.04	33.84			38.16	53.18	33.08	35.67			26.84	44.42	45.68	47.67	37.48	57.93	48.40	55.65	41.16	35.57	26.92	69.54			24.56	33.14
		41.28	72.17	6.16	32.07	21.52	40.92	23.60	52.45					32.72	65.28			6.20	66.9			17.72	36.44	5.08	34.17			38.20	54.03	33.12	35.97			26.88	47.11	45.72	46.36	37.52	59.13	48.44	56.73	41.20	36.25	26.96	70.14			24.60	35.37
		41.32	72.79	6.20	35.1	21.56	43.02	23.64	52.15					32.76	65.17			6.24	67.08			17.76	37.47	5.12	36.24			38.24	50.25	33.16	35.75			26.92	45.43	45.76	49.76	37.56	57.95	48.48	56.93	41.24	32.49	27.00	69.01			24.64	31
		41.36	71.51	6.24	35.52	21.60	40.53	23.68	51.05					32.80	64.75			6.28	65.87			17.80	37.3	5.16	35.01			38.28	53	33.20	36.1			26.96	46.45	45.80	50.03	37.60	58.55	48.52	56.39	41.28	33.71	27.04	67.3			24.68	30.72
		41.4	72.58	6.28	37.75	21.64	40.19	23.72	50.95					32.84	68.85			6.32	66.03			17.84	37.14	5.20	33.62			38.32	51.26	33.24	36.14			27.00	42.83	45.84	49.11	37.64	59.96	48.56	58.78	41.32	36.27	27.08	70.33
		41.44	71.48	6.32	38.65	21.68	41.28	23.76	49.64					32.88	66.6			6.36	63.22			17.88	36.61					38.36	46.71	33.28	36.15			27.04	37.82	45.88	48.63	37.68	61.17	48.60	57.2	41.36	34.98	27.12	69.3
		41.48	72.36	6.36	33.78	21.72	41.07	23.80	49.46					32.92	69.16			6.40	63.2			17.92	36.9					38.40	45.72	33.32	35.98			27.08	36.96	45.92	44.84	37.72	60.46	48.64	54.49	41.40	33.39	27.16	68.33
		41.52	73.73	6.40	36.04	21.76	40.16	23.84	50.76					32.96	67.81			6.44	64.23			17.96	36.94					38.44	45.44	33.36	37.38			27.12	37.38	45.96	41.83	37.76	60.06	48.68	59.13	41.44	35.36	27.20	66.6
		41.56	73.77	6.44	34.61	21.80	41.04	23.88	48.85					33.00	70.48			6.48	65.09			18.00	37.25					38.48	45.41	33.40	36.23			27.16	34.72	46.00	42.97	37.80	60.46	48.72	57.16	41.48	33.24	27.24	67.02
		41.6	74.48	6.48	33.82	21.84	40.87	23.92	51.67					33.04	68.97			6.52	66.49			18.04	37.04					38.52	44.29	33.44	35.02			27.20	34.83	46.04	37.7	37.84	59.89	48.76	56.15	41.52	30.5	27.28	68.69
		41.64	69.56	6.52	33.31	21.88	41.54	23.96	50.27					33.08	68.72			6.56	64.48			18.08	37.28					38.56	45.49	33.48	34.96			27.24	30	46.08	39.94	37.88	58.4	48.80	50.6	41.56	32.02	27.32	66.11
		41.68	66.56	6.56	33.85	21.92	41.69	24.00	44.31					33.12	68.39			6.60	58.59			18.12	37.29					38.60	41.43	33.52	35.23			27.28	34.47	46.12	38.26	37.92	59.94	48.84	51.13			27.36	66.45
		41.72	67.38	6.60	32.26	21.96	40.75	24.04	46.79					33.16	66.7			6.64	59.51			18.16	37.15					38.64	36.18	33.56	33.83			27.32	31.4	46.16	41.14	37.96	60.91	48.88	51.33			27.40	65.18
		41.76	67.84	6.64	30.44	22.00	38.56	24.08	48.14					33.20	66.7			6.68	59.94			18.20	37.87					38.68	30.31	33.60	30.66					46.20	39.12	38.00	58.6	48.92	51.28			27.44	61.21
		41.8	66.1	6.68	31.91	22.04	40.81	24.12	49.05					33.24	66.21			6.72	59.11			18.24	37.12							33.64	30.29					46.24	38.99	38.04	61.67	48.96	48.77			27.48	62.65
		41.84	62.17	6.72	32.01	22.08	41.85	24.16	50.75					33.28	66.17			6.76	62.32			18.28	37.78							33.68	31.01					46.28	41.12	38.08	60.08	49.00	48.77			27.52	61.43
		41.88	58.09			22.12	36.71	24.20	48.77					33.32	65.91			6.80	61.15			18.32	37.02							33.72	31.78					46.32	38.92	38.12	56.23	49.04	50.66			27.56	63.7
		41.92	54.3			22.16	35.17	24.24	52.78					33.36	67.07			6.84	60.82			18.36	36.87							33.76	33.71					46.36	41.08	38.16	53.74	49.08	49.88			27.60	66.18
		41.96	52.47			22.20	33.28	24.28	56.12					33.40	72.09			6.88	57.31			18.40	37.18							33.80	34.01					46.40	41.64	38.20	55.18	49.12	46.34			27.64	64.52
		42	53.46			22.24	39.56	24.32	57.18					33.44	70.83			6.92	55.04			18.44	37.77							33.84	33.56					46.44	39.25	38.24	54.44	49.16	48.63			27.68	63.57
		42.04	55.44			22.28	38.03	24.36	56.45					33.48	74.22			6.96	52.19			18.48	35.48							33.88	34.34					46.48	42.06	38.28	58.82	49.20	48.83			27.72	58.36
		42.08	54.02			22.32	38.66	24.40	56.54					33.52	77.03			7.00	49.77			18.52	34.54							33.92	33.45					46.52	40.24	38.32	59.28	49.24	54.27			27.76	54.92
		42.12	53.96			22.36	39.05	24.44	57.01					33.56	70.01			7.04	49.9			18.56	34.72							33.96	32.04					46.56	38.96	38.36	59	49.28	52.87			27.80	54.73
		42.16	51.01			22.40	41.03	24.48	59.02					33.60	72.43			7.08	46.99			18.60	35.69							34.00	31.01					46.60	38.71	38.40	59.38	49.32	45.72			27.84	54.43
		42.2	46.16			22.44	36.02	24.52	58.91					33.64	73.11			7.12	44.54			18.64	35.3							34.04	31.16					46.64	39.58	38.44	60.91	49.36	37.85			27.88	55.5
		42.24	48.62			22.48	36.06	24.56	57.1					33.68	72.86			7.16	44.32			18.68	35.65													46.68	38.48	38.48	60.38	49.40	41.34			27.92	56.4
		42.28	52.56			22.52	36.38	24.60	59.6					33.72	72.56			7.20	42.5			18.72	35.31													46.72	39.42	38.52	58.89	49.44	41.4			27.96	53.97
		42.32	53.87			22.56	31.56	24.64	58.13					33.76	71.59			7.24	41.13			18.76	35.41													46.76	40.31	38.56	59.75	49.48	43.4			28.00	53.47
		42.36	54.12			22.60	30.3	24.68	55.28					33.80	67.58			7.28	40.97			18.80	35.22													46.80	39.58	38.60	53.95	49.52	38.6			28.04	49.89
		42.4	57.88			22.64	32.51	24.72	59.14					33.84	68.41			7.32	42.09			18.84	33.92													46.84	40.94	38.64	56.36	49.56	42.3			28.08	52.37
		42.44	58.57					24.76	56.58					33.88	70.46			7.36	41.56			18.88	33.74													46.88	38.79	38.68	55.08	49.60	38.07			28.12	53.03
		42.48	56.48					24.80	63.08					33.92	69.34			7.40	40.95			18.92	32.07													46.92	39.99	38.72	55.37	49.64	37.04			28.16	52.19
		42.52	56.65					24.84	63.65					33.96	71.17			7.44	41.1			18.96	33.64													46.96	38.78	38.76	58.43	49.68	36.66			28.20	55.74
		42.56	57.01					24.88	62.87					34.00	69.6			7.48	40.7			19.00	35.38													47.00	37.1	38.80	51.91	49.72	40.95			28.24	50.04
		42.6	53.57					24.92	66.52					34.04	74.09			7.52	41.45			19.04	34.42													47.04	36.98	38.84	55.95	49.76	38.55			28.28	46.81
		42.64	52.9					24.96	65.94					34.08	73.28			7.56	43.83			19.08	34.32													47.08	37.94	38.88	57.04	49.80	38.02			28.32	51.69
		42.68	46.76					25.00	65.93					34.12	71.38			7.60	46.12			19.12	34.96													47.12	36.86	38.92	55.06	49.84	35.45			28.36	56.94
		42.72	50.74					25.04	69.17					34.16	71.2			7.64	46.12			19.16	35.32													47.16	37.29	38.96	54.75	49.88	36.59			28.40	55.14
		42.76	50.54					25.08	70.28					34.20	72.35			7.68	43.09			19.20	34.92													47.20	38.54	39.00	54.52	49.92	35.88			28.44	54.86
		42.8	49.5					25.12	68.69					34.24	72.41			7.72	42.45			19.24	36.89													47.24	38.05	39.04	54.46	49.96	35			28.48	50.75
		42.84	49.21					25.16	69.59					34.28	71.46			7.76	42.07			19.28	36.7													47.28	38.6	39.08	51.29					28.52	56.75
		42.88	48.45					25.20	69.88					34.32	70.74			7.80	42.58																	47.32	40.65	39.12	54.86					28.56	54.17
		42.92	50.68					25.24	67.76					34.36	72.2			7.84	42.39																	47.36	40.31	39.16	52.09					28.60	59.53
		42.96	53.38					25.28	70.09					34.40	68.98			7.88	42.96																	47.40	38.23	39.20	54.29					28.64	55.79
		43	49.37					25.32	69.32					34.44	69.85			7.92	39.25																	47.44	38.15	39.24	57.31					28.68	58.66
		43.04	49.74					25.36	70.15					34.48	70.89			7.96	40.37																	47.48	39.37	39.28	52.78					28.72	59.24
		43.08	49.69					25.40	69.04					34.52	72.37			8.00	40.51																	47.52	39.11	39.32	52.77					28.76	55.29
		43.12	47.88					25.44	68.48					34.56	71.86			8.04	38.67																	47.56	35.69	39.36	52.65					28.80	55.78
		43.16	49.9					25.48	70.41					34.60	72.39			8.08	38.05																	47.60	37.34	39.40	52.38					28.84	55.34
		43.2	48.97					25.52	69.15					34.64	76.75			8.12	38.12																	47.64	36.59	39.44	56.62					28.88	55.6
		43.24	50.73					25.56	69.03					34.68	71.15			8.16	36.63																	47.68	36.54	39.48	50.56					28.92	57.09
		43.28	48.19					25.60	69.63					34.72	73.89			8.20	36.01																	47.72	37.03	39.52	51.3					28.96	54.31
		43.32	52.6					25.64	66.81					34.76	72.92			8.24	35.74																	47.76	36.56	39.56	49.46					29.00	51.32
		43.36	48.9					25.68	64.84					34.80	73.42			8.28	35.38																	47.80	36.67	39.60	49.57					29.04	55.59
		43.4	49.52					25.72	65.63					34.84	72.64			8.32	36.02																	47.84	36.89	39.64	54.32					29.08	55.96
		43.44	45.46					25.76	65.52					34.88	69.69			8.36	39.72																	47.88	36.41	39.68	57.62					29.12	56.83
		43.48	45.52					25.80	65.88					34.92	66.86			8.40	39.55																	47.92	36.87	39.72	57.44					29.16	60.86
		43.52	48.1					25.84	64.85					34.96	65.52			8.44	43.17																	47.96	37.08	39.76	58.7					29.20	56.65
		43.56	45.83					25.88	67.62					35.00	65.38			8.48	35.83																	48.00	37.98	39.80	58.03					29.24	55.92
		43.6	39.75					25.92	65.49					35.04	66.14			8.52	33.94																	48.04	34.98	39.84	56.2					29.28	51.15
		43.64	39.83					25.96	66.88					35.08	66.86			8.56	33.58																	48.08	39.67	39.88	52.61					29.32	51.44
		43.68	38.43					26.00	65.27					35.12	65.15			8.60	34.76																	48.12	36.96	39.92	53.4					29.36	54.04
		43.72	39.62					26.04	66.63					35.16	66.64			8.64	31.95																	48.16	37.55	39.96	50.33					29.40	54.33
		43.76	40.43					26.08	66.47					35.20	64.03			8.68	32.34																	48.20	37.65	40.00	52.4					29.44	58.22
		43.8	41.56					26.12	65.56					35.24	64.91			8.72	32.7																	48.24	37.36	40.04	52.7					29.48	60.74
		43.84	38.74					26.16	65.09					35.28	64.75																					48.28	37.36	40.08	48.96					29.52	58.85
		43.88	40.86					26.20	63.54					35.32	64.96																					48.32	36.71	40.12	49.96					29.56	57.72
		43.92	37.18					26.24	64.84					35.36	63.86																					48.36	36.66	40.16	49.8					29.60	55.11
		43.96	37.78					26.28	58.9					35.40	62.62																					48.40	34.81	40.20	47.46					29.64	56.6
		44	39.05					26.32	60.45					35.44	61.8																					48.44	34.84	40.24	50.57					29.68	56.26
		44.04	35.9					26.36	58.71					35.48	65.31																					48.48	34.48	40.28	55.61					29.72	55.41
		44.08	38.65					26.40	63.69					35.52	63.53																					48.52	34.85	40.32	54.39					29.76	55.46
		44.12	36.47					26.44	61.27					35.56	64.49																					48.56	37.63	40.36	59.81					29.80	55.64
		44.16	35.03					26.48	63.52					35.60	65.19																					48.60	38.22	40.40	55.54					29.84	58.2
		44.2	31.04					26.52	62.2					35.64	65.96																					48.64	37.76	40.44	56.02					29.88	57.69
		44.24	35.58					26.56	64.87					35.68	60.09																					48.68	36.99	40.48	51.94					29.92	58.38
		44.28	40.05					26.60	75.18					35.72	60.52																					48.72	37.51	40.52	54.31					29.96	57.97
		44.32	33.9					26.64	77.95					35.76	56.16																					48.76	37.27	40.56	53.27					30.00	54.54
		44.36	33.01					26.68	77.09					35.80	53.28																					48.80	36.49	40.60	54.75					30.04	50.1
		44.4	31.59					26.72	78.24					35.84	49.6																					48.84	35.41	40.64	56.29					30.08	52.15
		44.44	35.18					26.76	74.74					35.88	50																					48.88	37.22	40.68	52.27					30.12	54.47
		44.48	35.19					26.80	69.82					35.92	51.3																					48.92	36.58	40.72	52.41					30.16	57.97
		44.52	35.93					26.84	70.64					35.96	53.63																					48.96	37.05	40.76	51.34					30.20	61.18
		44.56	36.31					26.88	67.65					36.00	55.98																					49.00	37.18	40.80	53.44					30.24	60.26
		44.6	36.88					26.92	67.7					36.04	52.02																					49.04	36.47	40.84	53.07					30.28	61.59
		44.64	36.45					26.96	68.79					36.08	54.57																					49.08	35.91	40.88	54.98					30.32	62.23
		44.68	35.49					27.00	63.46					36.12	56.71																					49.12	35.8	40.92	51.11					30.36	60.69
		44.72	34.72					27.04	63.61					36.16	56.53																					49.16	37.21	40.96	46.61					30.40	61.15
		44.76	33.73					27.08	60.74					36.20	55.24																					49.20	36.77	41.00	51.24					30.44	61.32
		44.8	34.79					27.12	61.42					36.24	56.39																					49.24	36.55	41.04	51.97					30.48	60.08
		44.84	31.48					27.16	61.49					36.28	61.35																					49.28	36.58	41.08	55.9					30.52	60.4
		44.88	35.07					27.20	61.24					36.32	61.25																					49.32	37.28	41.12	57.14					30.56	60.13
		44.92	36.93					27.24	61.54					36.36	60.52																					49.36	36.48	41.16	52.5					30.60	61.47
		44.96	35.14					27.28	62.01					36.40	62.38																					49.40	36.17	41.20	51.29					30.64	61.26
		45	32.68					27.32	59.73					36.44	61.38																					49.44	34.87	41.24	50.55					30.68	61.48
		45.04	32.69					27.36	59.39					36.48	60.69																					49.48	34.94	41.28	48.75					30.72	60.07
		45.08	32.46					27.40	58.39					36.52	61.27																					49.52	33.85	41.32	45.54					30.76	59.21
		45.12	34.06					27.44	59.28					36.56	57.96																					49.56	34.61	41.36	40.26					30.80	60.92
		45.16	35.61					27.48	58.16					36.60	55.84																					49.60	34.3	41.40	39.45					30.84	60.47
		45.2	35.4					27.52	59.05					36.64	56.71																					49.64	33.57	41.44	37.68					30.88	61.06
		45.24	34.64					27.56	59.02					36.68	57.12																					49.68	34.36	41.48	38.78					30.92	61.44
		45.28	35.79					27.60	60.2					36.72	50.16																					49.72	33.98	41.52	40.14					30.96	61.47
		45.32	35.61					27.64	61.49					36.76	42.65																					49.76	33.39	41.56	38.27					31.00	58.78
		45.36	36.04					27.68	61.21					36.80	37.4																					49.80	32.46	41.60	37.73					31.04	60.34
		45.4	35.63					27.72	61.57					36.84	39.75																					49.84	33.83	41.64	32.5					31.08	59.46
		45.44	34.34					27.76	64.19					36.88	38.28																					49.88	35.98	41.68	32.94					31.12	58.52
		45.48	34.79					27.80	63.99					36.92	40.26																					49.92	32.65	41.72	33.72					31.16	58.95
								27.84	64.83					36.96	40.85																					49.96	31.24	41.76	32.95					31.20	60.4
								27.88	65.36					37.00	39.41																							41.80	31.84					31.24	57.51
								27.92	66.42					37.04	41.63																							41.84	34.6					31.28	53.37
								27.96	67.22					37.08	37.68																							41.88	34.09					31.32	51.03
								28.00	65.94					37.12	38.94																							41.92	31.45					31.36	49.79
								28.04	63.86					37.16	41.7																							41.96	31.88					31.40	49.96
								28.08	64.43					37.20	38.35																							42.00	31.83					31.44	49.02
								28.12	63.03					37.24	36.86																							42.04	31.89					31.48	51.29
								28.16	61.04					37.28	36.11																							42.08	31.85					31.52	49.35
								28.20	60.83					37.32	31.22																							42.12	32.19					31.56	55.26
								28.24	62.13					37.36	34.29																							42.16	33.12					31.60	55.82
								28.28	57.33					37.40	34.48																							42.20	33.31					31.64	53.4
								28.32	61.59					37.44	32.32																							42.24	35.62					31.68	53.66
								28.36	62.04					37.48	31.2																							42.28	34.07					31.72	58.63
								28.40	58.32																													42.32	31.17					31.76	57.94
								28.44	56.48																													42.36	34.09					31.80	58.95
								28.48	59.84																													42.40	34.36					31.84	56.65
								28.52	60																													42.44	34.28					31.88	57.82
								28.56	59.83																													42.48	33.47					31.92	54.83
								28.60	52.52																													42.52	33.66					31.96	55.61
								28.64	51.01																													42.56	33.35					32.00	60.32
								28.68	50.06																													42.60	34.5					32.04	59.92
								28.72	44.27																													42.64	33.97					32.08	59.32
								28.76	39.65																													42.68	34.72					32.12	53.52
								28.80	38.47																													42.72	36.1					32.16	57.86
								28.84	42.38																													42.76	39.23					32.20	55.77
								28.88	40.27																													42.80	37.87					32.24	58.58
								28.92	39.21																													42.84	30.95					32.28	58.26
								28.96	37.25																																			32.32	57.8
								29.00	33.83																																			32.36	56.27
								29.04	35.85																																			32.40	56.96
								29.08	35.89																																			32.44	55.09
								29.12	36.54																																			32.48	50.05
								29.16	33.73																																			32.52	54.64
								29.20	31.5																																			32.56	52.72
								29.24	30.6																																			32.60	54.98
								29.28	32.16																																			32.64	53.2
								29.32	31.38																																			32.68	52.6
								29.36	32.52																																			32.72	54.74
								29.40	31.36																																			32.76	54.02
								29.44	30.43																																			32.80	52.25
																																												32.84	50.32
																																												32.88	50.56
																																												32.92	50.81
																																												32.96	58.65
																																												33.00	57.8
																																												33.04	60.76
																																												33.08	55.52
																																												33.12	53.05
																																												33.16	54.21
																																												33.20	55.06
																																												33.24	55.21
																																												33.28	53.02
																																												33.32	50.42
																																												33.36	51.22
																																												33.40	50.58
																																												33.44	51.52
																																												33.48	45.85
																																												33.52	41.44
																																												33.56	40.6
																																												33.60	38
																																												33.64	40.9
																																												33.68	39.78
																																												33.72	41.47
																																												33.76	38.87
																																												33.80	40
																																												33.84	39.42
																																												33.88	40.3
																																												33.92	39.1
																																												33.96	37.97
																																												34.00	38.98
																																												34.04	36.59
																																												34.08	41.63
																																												34.12	42.18
																																												34.16	48.27
																																												34.20	43.73
																																												34.24	39.08
																																												34.28	39.1
																																												34.32	38.52
																																												34.36	36.2
																																												34.40	33.75
																																												34.44	34
																																												34.48	33.76
																																												34.52	34.45
																																												34.56	31.06
[truncated: 14 more columns]

## Sheet: Figure 6
		free energy profile of Ca++ along pore of RyR1
		z (angstrom)	G (kJ/mol)
		5.5	-0.1644
		6.5	-0.06
		7.5	-0.1701
		8.5	-0.6248
		9.5	-2.5924
		10.5	-4.8685
		11.5	-6.8423
		12.5	-9.2027
		13.5	-9.2588
		14.5	-8.8167
		15.5	-9.3691
		16.5	-9.2378
		17.5	-8.0464
		18.5	-7.9703
		19.5	-7.9282
		20.5	-8.7034
		21.5	-9.344
		22.5	-8.5612
		23.5	-8.6243
		24.5	-7.9977
		25.5	-7.9152
		26.5	-9.2756
		27.5	-9.9965
		28.5	-11.7661
		29.5	-10.6855
		30.5	-11.4395
		31.5	-10.5987
		32.5	-11.383
		33.5	-12.7216
		34.5	-13.1409
		35.5	-12.7181
		36.5	-13.0112
		37.5	-10.5713
		38.5	-6.7152
		39.5	-8.3722
		40.5	-7.1391
		41.5	-6.0244
		42.5	-7.1616
		43.5	-6.7
		44.5	-6.7528
		45.5	-5.4323
		46.5	-3.464
		47.5	-3.9205
		48.5	-5.5563
		49.5	-6.0075
		50.5	-5.3788
		51.5	-4.3224
		52.5	-4.0422
		53.5	-3.832
		54.5	-3.1805
		55.5	-1.9744
		56.5	-1.6488
		57.5	-1.5981
		58.5	-2.601
		59.5	-5.482
		60.5	-6.7198
		61.5	-7.1653
		62.5	-8.968
		63.5	-10.7027
		64.5	-10.6991
		65.5	-11.4375
		66.5	-10.7114
		67.5	-10.4495
		68.5	-9.5485
		69.5	-10.3527
		70.5	-10.4424
		71.5	-10.9066
		72.5	-13.7976
		73.5	-15.5435
		74.5	-14.7795
		75.5	-12.3489
		76.5	-9.3387
		77.5	-6.2153
		78.5	-5.3119
		79.5	-5.4233
		80.5	-6.7601
		81.5	-8.9777
		82.5	-9.422
		83.5	-9.4814
		84.5	-9.3603
		85.5	-8.7286
		86.5	-8.4464
		87.5	-8.4497
		88.5	-7.3922
		89.5	-6.7066
		90.5	-6.8512
		91.5	-6.8254
		92.5	-6.962
		93.5	-7.2069
		94.5	-7.3903
		95.5	-6.4496
		96.5	-5.1678
		97.5	-4.6194
		98.5	-3.8541
		99.5	-2.2004
		100.5	-0.7805
		101.5	-0.3133
		102.5	-0.2261
		103.5	0.0614
		104.5	0

## Sheet: Supplementary Figure 1
		Q_C (e)	fitness		\sigma_C (nm)	fitness		Q_C (e)	free energy (kJ/mol)		\sigma_C (nm)	free energy (kJ/mol)		\epsilon_C (kJ/mol)	R1 (nm)		Q_C (e)	CN
		-4.45	24.4007		0.2372	12.5302		-3.89	-1508.63		0.2402	-1508.02		3.7	0.241699		-3.89	6.71
		-4.25	14.3506		0.238	7.35816		-3.87	-1506.23		0.2403	-1507.55		3.72	0.241728		-3.87	6.822
		-4.05	9.01202		0.2388	6.25763		-3.85	-1506.33		0.2404	-1507.39		3.74	0.241781		-3.85	6.854
		-3.89	4.53521		0.2396	5.45972		-3.83	-1508.11		0.2405	-1509.27		3.76	0.241756		-3.83	6.832
		-3.87	3.62138		0.2402	3.44819		-3.81	-1504.73		0.2406	-1508.42		3.78	0.241865		-3.81	6.834
		-3.85	2.90708		0.2403	3.47898		-3.79	-1504.97		0.2407	-1508.23		3.8	0.242069		-3.79	6.884
		-3.83	3.39721		0.2404	3.67587		-3.77	-1503.74		0.2408	-1508.82		3.82	0.242077		-3.77	6.888
		-3.81	2.64727		0.2405	3.25012		-3.75	-1503.38		0.2409	-1505.47		3.84	0.241817		-3.75	6.906
		-3.79	2.86361		0.2406	2.51493		-3.73	-1505		0.2409	-1506.65		3.86	0.242091		-3.73	6.816
		-3.77	2.38961		0.2407	2.8452		-3.71	-1503.35		0.241	-1506.17		3.88	0.241989		-3.71	7.02
		-3.75	2.5902		0.2408	2.86488		-3.69	-1503.94		0.2411	-1506.17		3.9	0.242164		-3.69	6.992
		-3.73	2.87191		0.2409	2.61918		-3.67	-1501.82		0.2411	-1505.4		3.92	0.241951		-3.67	6.902
		-3.71	2.71498		0.241	3.26005		-3.65	-1502.74		0.2412	-1504.54		3.94	0.242111		-3.65	6.966
		-3.69	2.2661		0.2411	2.64136		-3.63	-1503.06		0.2413	-1504.03		3.96	0.24226		-3.63	7.01
		-3.67	2.7833		0.2412	2.4054		-3.61	-1501.33		0.2414	-1506.4		3.98	0.242149		-3.61	6.988
		-3.65	2.41235		0.2413	2.90839		-3.59	-1502.77		0.2414	-1503.6		4	0.242132		-3.59	7.03
		-3.63	3.04688		0.2414	2.6907		-3.57	-1501.12		0.2415	-1505.06		4.02	0.242206		-3.57	6.968
		-3.61	3.04442		0.2415	2.72164		-3.55	-1497.72		0.2416	-1506.24		4.04	0.242571		-3.55	6.984
		-3.59	2.66889		0.2416	2.78333		-3.53	-1501.3		0.2416	-1504.93		4.06	0.242215		-3.53	7.04
		-3.57	2.56406		0.2417	2.76463		-3.51	-1499.54		0.2417	-1505.23		4.08	0.242409		-3.51	7.006
		-3.55	3.27708		0.2418	2.2661		-3.49	-1495.69		0.2418	-1503.94		4.1	0.242459		-3.49	7.05
		-3.53	3.09334		0.2419	2.60232					0.2419	-1502.31
		-3.51	2.66479		0.242	2.41235					0.2419	-1502.09
		-3.49	3.16972		0.2421	2.26754					0.242	-1501.65
		-3.47	3.1333		0.2422	2.38199					0.2421	-1503.11
		-3.45	3.90773		0.2423	3.12398					0.2421	-1503.08
		-3.25	5.10044		0.2424	3.3261					0.2422	-1504.88
		-3.05	7.42656		0.2425	3.25189					0.2423	-1502.34
		-2.85	11.8162		0.2426	3.0828					0.2424	-1501.02
		-2.65	16.684		0.2427	4.10339					0.2425	-1501.19
					0.2428	3.84567					0.2426	-1500.46
					0.2436	2.91982					0.2427	-1498.41
					0.2444	4.21247					0.2428	-1498.06
					0.2452	7.66303
					0.246	11.4964
					0.2468	16.8424

## Sheet: Supplementary Figure 2
		t and d_xx are in units of ps and nm, respectively.
		LDA												GGA-PBE
		t	d_01	d_02	d_03	d_04	d_05	d_06	d_07	d_08	d_09	d_10		t	d_01	d_02	d_03	d_04	d_05	d_06	d_07	d_08	d_09	d_10
		0	0.21007	0.2315	0.23076	0.37964	0.24591	0.51483	0.38956	0.37798	0.26822	0.25848		0	0.23697	0.69482	0.23854	0.58149	0.28241	0.23803	0.29527	0.23019	0.50458	0.24207
		0.001	0.21128	0.23195	0.23075	0.38038	0.24594	0.51483	0.38956	0.37798	0.26792	0.25801		0.001	0.23738	0.69379	0.24026	0.58058	0.28355	0.23734	0.29429	0.22944	0.50408	0.24238
		0.002	0.21168	0.23241	0.23114	0.38026	0.24532	0.51479	0.38894	0.37687	0.26803	0.25881		0.002	0.23729	0.69397	0.24101	0.58058	0.28414	0.23734	0.29527	0.22823	0.50135	0.24244
		0.003	0.21252	0.23304	0.23071	0.38026	0.24642	0.51476	0.38881	0.37781	0.26711	0.25875		0.003	0.23849	0.6936	0.24177	0.57926	0.28528	0.23666	0.29429	0.22704	0.5011	0.24275
		0.004	0.21289	0.23377	0.23071	0.38123	0.24536	0.51376	0.38929	0.37687	0.26683	0.25875		0.004	0.2397	0.69257	0.24253	0.57834	0.28581	0.23694	0.2933	0.22704	0.49938	0.24275
		0.005	0.21372	0.2344	0.22989	0.38133	0.24646	0.51385	0.38989	0.37781	0.26687	0.25903		0.005	0.24038	0.69281	0.24427	0.57794	0.28585	0.23633	0.29429	0.22509	0.49938	0.24283
		0.006	0.2141	0.23414	0.23071	0.38111	0.24585	0.51378	0.38942	0.37765	0.26702	0.25982		0.006	0.24169	0.69246	0.24505	0.57702	0.28585	0.23662	0.29348	0.22509	0.49827	0.24283
		0.007	0.21531	0.23487	0.23071	0.38207	0.24525	0.51378	0.38989	0.37671	0.26609	0.25941		0.007	0.24286	0.69101	0.24573	0.5757	0.287	0.23563	0.29331	0.224	0.49717	0.24315
		0.008	0.21695	0.23623	0.23151	0.38219	0.24525	0.51475	0.39064	0.37734	0.26517	0.25979		0.008	0.24418	0.69041	0.24652	0.57479	0.28753	0.23692	0.2925	0.224	0.49607	0.24348
		0.009	0.21695	0.23623	0.23151	0.38304	0.24464	0.5148	0.39051	0.37734	0.26517	0.25979		0.009	0.24472	0.68964	0.24802	0.57347	0.28926	0.23593	0.29232	0.22367	0.49559	0.24381
		0.01	0.21816	0.23623	0.23154	0.38379	0.24464	0.5148	0.39099	0.3764	0.26496	0.25971		0.01	0.24539	0.68964	0.24794	0.57255	0.28979	0.23628	0.2925	0.22248	0.49362	0.24358
		0.011	0.21899	0.23759	0.23072	0.38498	0.24471	0.51485	0.39087	0.37734	0.26405	0.25931		0.011	0.24668	0.6882	0.24964	0.57123	0.29095	0.23531	0.29134	0.22215	0.49314	0.24391
		0.012	0.2206	0.23696	0.23114	0.38476	0.24471	0.51478	0.39222	0.37734	0.2634	0.25924		0.012	0.2473	0.68828	0.24931	0.57032	0.29149	0.23527	0.29151	0.22182	0.49205	0.24391
		0.013	0.22098	0.23696	0.23114	0.38562	0.24411	0.51483	0.39222	0.37734	0.26322	0.25924		0.013	0.24865	0.68726	0.25004	0.56941	0.29141	0.2356	0.29053	0.22223	0.49097	0.24358
		0.014	0.2222	0.23696	0.23238	0.38637	0.24432	0.51483	0.3921	0.3764	0.26296	0.25878		0.014	0.24993	0.68624	0.25079	0.56768	0.29257	0.2356	0.28938	0.22276	0.4905	0.24391
		0.015	0.22136	0.23734	0.23199	0.38659	0.2436	0.51383	0.39198	0.37718	0.26216	0.25959		0.015	0.25134	0.68591	0.25154	0.56677	0.29312	0.23557	0.28955	0.22244	0.49017	0.24314
		0.016	0.22298	0.23709	0.23243	0.38648	0.2436	0.51383	0.39198	0.37734	0.26152	0.25913		0.016	0.25199	0.6855	0.25232	0.56636	0.29373	0.23499	0.28938	0.22127	0.48943	0.24348
		0.017	0.22297	0.23636	0.23204	0.38712	0.2439	0.51282	0.39111	0.37765	0.26137	0.25824		0.017	0.25264	0.68518	0.25211	0.56545	0.29428	0.23497	0.28857	0.22127	0.48836	0.24348
		0.018	0.2238	0.23636	0.23248	0.38809	0.2439	0.51282	0.39159	0.37765	0.26074	0.25785		0.018	0.25403	0.68398	0.25288	0.56453	0.29483	0.23497	0.28759	0.22168	0.4879	0.24348
		0.019	0.2242	0.237	0.23167	0.3882	0.244	0.51188	0.39137	0.37858	0.25998	0.25782		0.019	0.25539	0.68297	0.25268	0.56362	0.29538	0.23495	0.28678	0.22223	0.48757	0.24294
		0.02	0.22542	0.237	0.23248	0.38885	0.244	0.51194	0.39137	0.37858	0.25936	0.25738		0.02	0.25606	0.68266	0.25336	0.56138	0.29655	0.23494	0.2866	0.22193	0.48683	0.24328
		0.021	0.22581	0.237	0.23292	0.38983	0.24343	0.51088	0.39137	0.37858	0.25874	0.25656		0.021	0.25744	0.68165	0.25318	0.56047	0.2971	0.23494	0.2858	0.22234	0.48577	0.24217
		0.022	0.22743	0.237	0.23292	0.38952	0.24366	0.51088	0.39185	0.37781	0.25801	0.25613		0.022	0.25956	0.68175	0.25306	0.55956	0.29766	0.23493	0.28482	0.22234	0.48516	0.24217
		0.023	0.22743	0.237	0.23211	0.3906	0.24354	0.51095	0.39174	0.37875	0.25679	0.25612		0.023	0.26023	0.68075	0.25477	0.55824	0.29884	0.23399	0.28383	0.22331	0.48471	0.24198
		0.024	0.22783	0.23628	0.23255	0.39039	0.24309	0.50989	0.39174	0.37875	0.25618	0.25532		0.024	0.26165	0.67975	0.25462	0.55692	0.2994	0.23435	0.28285	0.22331	0.4841	0.24198
		0.025	0.22905	0.23555	0.23217	0.39118	0.2439	0.5079	0.39136	0.37906	0.25574	0.25448		0.025	0.26307	0.67886	0.25447	0.55509	0.30054	0.23435	0.28187	0.22459	0.48366	0.24198
		0.026	0.22946	0.23466	0.23217	0.39206	0.24289	0.5079	0.39136	0.37922	0.25514	0.25449		0.026	0.2638	0.67757	0.25415	0.55418	0.30105	0.23399	0.28107	0.22501	0.48231	0.24221
		0.027	0.23068	0.2353	0.23181	0.39197	0.24289	0.50691	0.39175	0.38016	0.25389	0.25372		0.027	0.26593	0.67728	0.25399	0.55326	0.30107	0.23399	0.28009	0.22544	0.48097	0.24187
		0.028	0.23108	0.23458	0.23181	0.39286	0.24258	0.50591	0.39175	0.37985	0.25272	0.25375		0.028	0.26666	0.67628	0.25487	0.55103	0.30225	0.23306	0.27813	0.22643	0.48097	0.24221
		0.029	0.23149	0.23321	0.23144	0.39347	0.24328	0.50486	0.39099	0.38016	0.25292	0.25254		0.029	0.26811	0.67471	0.25476	0.54971	0.30341	0.23399	0.27714	0.22686	0.47992	0.24221
		0.03	0.23273	0.2325	0.23189	0.39319	0.24299	0.50386	0.39148	0.37939	0.25177	0.25179		0.03	0.26957	0.67483	0.2546	0.54789	0.3046	0.23399	0.27616	0.22843	0.47931	0.24168
		0.031	0.23272	0.23135	0.23235	0.39311	0.24145	0.50281	0.39099	0.37922	0.25039	0.2518		0.031	0.27104	0.67384	0.25451	0.54698	0.30522	0.234	0.27538	0.22843	0.47931	0.24168
		0.032	0.23232	0.23129	0.23117	0.39297	0.24288	0.50083	0.39051	0.38047	0.24949	0.25194		0.032	0.27318	0.67285	0.25443	0.54516	0.30581	0.234	0.2744	0.22972	0.47797	0.24168
		0.033	0.23395	0.22992	0.23164	0.39388	0.2419	0.49984	0.39051	0.38047	0.24838	0.25165		0.033	0.27541	0.67182	0.25435	0.54202	0.30759	0.23402	0.27244	0.2313	0.47736	0.23985
		0.034	0.23437	0.22992	0.23164	0.39459	0.24165	0.49879	0.39111	0.38064	0.24729	0.25048		0.034	0.27689	0.67084	0.25425	0.5411	0.30765	0.23404	0.27068	0.23259	0.47676	0.2395
		0.035	0.2348	0.2283	0.23164	0.39526	0.24195	0.49573	0.39025	0.38001	0.2462	0.24985		0.035	0.2784	0.67026	0.25416	0.53928	0.30938	0.23368	0.26969	0.23347	0.47468	0.24028
		0.036	0.23561	0.22824	0.23131	0.39514	0.24257	0.4948	0.3915	0.38064	0.24512	0.25044		0.036	0.27915	0.66928	0.25413	0.53796	0.30998	0.23368	0.26871	0.23505	0.47468	0.24028
		0.037	0.23604	0.22687	0.23013	0.39602	0.24234	0.49269	0.39114	0.38112	0.24487	0.24939		0.037	0.28068	0.66804	0.2551	0.53573	0.31127	0.23274	0.26676	0.23477	0.47468	0.2401
		0.038	0.23647	0.22663	0.23013	0.39676	0.24266	0.4917	0.39125	0.38112	0.24383	0.24953		0.038	0.28219	0.66746	0.25508	0.53391	0.31248	0.23274	0.26578	0.23521	0.47333	0.2401
		0.039	0.2369	0.22454	0.22977	0.39747	0.24287	0.48966	0.39089	0.38068	0.24279	0.24935		0.039	0.28513	0.66663	0.25406	0.53169	0.31379	0.23277	0.26383	0.23764	0.47333	0.23959
		0.04	0.23771	0.2252	0.22934	0.39743	0.24309	0.48866	0.39079	0.38161	0.24177	0.24918		0.04	0.28592	0.66606	0.25407	0.52987	0.31502	0.23277	0.26187	0.23809	0.47273	0.23872
		0.041	0.23854	0.22454	0.22981	0.39837	0.24309	0.48766	0.39215	0.38179	0.23993	0.24855		0.041	0.28744	0.66581	0.25408	0.52806	0.31575	0.23316	0.26111	0.23809	0.47139	0.23872
		0.042	0.23734	0.22336	0.22993	0.39812	0.24355	0.48551	0.39089	0.38099	0.24	0.24922		0.042	0.28964	0.66524	0.25307	0.52674	0.31759	0.23316	0.26013	0.23968	0.47139	0.23794
		0.043	0.23817	0.22198	0.23029	0.39892	0.24313	0.48451	0.3914	0.38117	0.23867	0.2491		0.043	0.2904	0.665	0.2531	0.52493	0.31822	0.23409	0.25818	0.24014	0.47005	0.23742
		0.044	0.23778	0.22194	0.22913	0.39886	0.24454	0.48252	0.39129	0.38242	0.23827	0.24901		0.044	0.29261	0.66443	0.25213	0.52402	0.31898	0.23409	0.2572	0.24014	0.46945	0.23742
		0.045	0.23778	0.22104	0.22962	0.39982	0.24454	0.48148	0.3918	0.38149	0.23694	0.24923		0.045	0.29338	0.6642	0.25216	0.52181	0.32084	0.23409	0.25547	0.24088	0.46945	0.23742
		0.046	0.23822	0.22033	0.22962	0.40059	0.24556	0.47949	0.39105	0.38199	0.23729	0.24865		0.046	0.29559	0.66363	0.25117	0.5209	0.32162	0.23445	0.25452	0.24088	0.46811	0.23656
		0.047	0.23778	0.22033	0.22883	0.40059	0.24715	0.47849	0.39231	0.38292	0.23597	0.2494		0.047	0.29712	0.66323	0.25126	0.51777	0.3229	0.23449	0.25257	0.24218	0.46811	0.23526
		0.048	0.23861	0.2201	0.22883	0.40138	0.24715	0.47849	0.39231	0.38231	0.23549	0.24965		0.048	0.29793	0.663	0.25032	0.51687	0.32429	0.23449	0.25062	0.24302	0.46751	0.23526
		0.049	0.23822	0.21939	0.22932	0.40233	0.2486	0.47646	0.39197	0.38282	0.23524	0.2491		0.049	0.30011	0.66244	0.24937	0.51465	0.32559	0.23449	0.24988	0.24349	0.46677	0.23476
		0.05	0.23817	0.21939	0.22853	0.40233	0.24902	0.47546	0.39197	0.38375	0.23476	0.24989		0.05	0.30093	0.66222	0.24939	0.51377	0.327	0.23486	0.2489	0.24349	0.46617	0.23476
		0.051	0.23697	0.21846	0.22816	0.40313	0.25097	0.47446	0.39112	0.38315	0.23451	0.24963		0.051	0.30156	0.66222	0.24841	0.51244	0.32765	0.23482	0.2489	0.24294	0.46527	0.23476
		0.052	0.23697	0.21779	0.22853	0.40313	0.25139	0.47343	0.39163	0.38315	0.23451	0.24937		0.052	0.30311	0.66127	0.24747	0.51156	0.32955	0.23486	0.24696	0.24341	0.46527	0.23397
		0.053	0.23692	0.21846	0.22774	0.40411	0.25301	0.47343	0.39238	0.38348	0.23319	0.25019		0.053	0.30456	0.66145	0.24755	0.50932	0.3304	0.23486	0.24623	0.24257	0.46467	0.23346
		0.054	0.23653	0.21754	0.22866	0.4051	0.25373	0.47139	0.39215	0.38381	0.2338	0.24994		0.054	0.30611	0.6605	0.24656	0.50844	0.33164	0.23523	0.24525	0.24257	0.46333	0.23346
		0.055	0.23612	0.21686	0.22866	0.40493	0.25493	0.47133	0.39215	0.38381	0.23343	0.25024		0.055	0.30752	0.66068	0.24565	0.50624	0.3325	0.23523	0.24331	0.24304	0.46333	0.23296
		0.056	0.23568	0.21824	0.22787	0.40609	0.2558	0.47036	0.39204	0.38473	0.23271	0.25078		0.056	0.30829	0.65974	0.24572	0.50491	0.33442	0.23523	0.24261	0.24275	0.46274	0.23296
		0.057	0.23568	0.21824	0.22787	0.40593	0.25701	0.4703	0.39256	0.38381	0.23187	0.25078		0.057	0.31052	0.65919	0.24483	0.50313	0.33576	0.23523	0.24164	0.24275	0.46184	0.23246
		0.058	0.23481	0.218	0.22759	0.40711	0.25866	0.46834	0.39077	0.38507	0.23271	0.25085		0.058	0.31048	0.65993	0.24276	0.50316	0.33598	0.2365	0.24189	0.24221	0.46094	0.23261
		0.059	0.234	0.218	0.22759	0.40694	0.25865	0.46734	0.39139	0.38507	0.23211	0.2514		0.059	0.31126	0.65993	0.24284	0.50093	0.33733	0.2365	0.24118	0.24221	0.4596	0.23325
		0.06	0.234	0.21802	0.22759	0.40794	0.2591	0.46727	0.39139	0.38507	0.23211	0.2514		0.06	0.31266	0.65899	0.24195	0.50005	0.33881	0.2365	0.23925	0.24138	0.45901	0.23325
		0.061	0.23315	0.218	0.22645	0.40796	0.26154	0.46531	0.39044	0.3854	0.23296	0.25172		0.061	0.31344	0.65805	0.24104	0.49786	0.34018	0.23688	0.23855	0.24186	0.45842	0.23275
		0.062	0.23315	0.2187	0.22645	0.40798	0.26154	0.46425	0.39097	0.3854	0.23321	0.25172		0.062	0.31489	0.65879	0.24104	0.49653	0.34144	0.23685	0.23857	0.24104	0.45812	0.23325
		0.063	0.23231	0.21938	0.22567	0.40916	0.262	0.46429	0.39087	0.38633	0.23188	0.25228		0.063	0.31567	0.65824	0.24009	0.49566	0.34306	0.23685	0.23788	0.24021	0.45753	0.23275
		0.064	0.23149	0.22008	0.22618	0.40916	0.26247	0.46329	0.3915	0.38649	0.23237	0.25228		0.064	0.31646	0.65731	0.23918	0.49347	0.34501	0.23685	0.23692	0.23992	0.45619	0.23311
		0.065	0.23067	0.22006	0.22468	0.4102	0.26372	0.46129	0.39056	0.38775	0.23321	0.25238		0.065	0.31708	0.65805	0.23818	0.49305	0.34571	0.23721	0.23719	0.23909	0.45589	0.23311
		0.066	0.23026	0.22076	0.22468	0.4102	0.26375	0.46127	0.39109	0.38867	0.23347	0.25238		0.066	0.31786	0.65766	0.23728	0.49086	0.34723	0.23723	0.23626	0.23827	0.455	0.2339
		0.067	0.22985	0.22214	0.2239	0.41138	0.26471	0.46027	0.39099	0.38942	0.23214	0.25318		0.067	0.31864	0.65712	0.23742	0.48905	0.34863	0.23723	0.23462	0.23749	0.455	0.23341
		0.068	0.22944	0.22076	0.22355	0.41243	0.26551	0.45927	0.39068	0.3901	0.23347	0.25295		0.068	0.31848	0.65786	0.23643	0.48867	0.3499	0.23721	0.23462	0.23584	0.45336	0.2339
		0.069	0.22903	0.22214	0.22329	0.41243	0.26557	0.45828	0.39059	0.39103	0.23347	0.25352		0.069	0.31926	0.65732	0.23553	0.48644	0.35087	0.23759	0.23369	0.23584	0.45336	0.23377
		0.07	0.22905	0.22306	0.22277	0.41444	0.26574	0.4583	0.3925	0.39229	0.2337	0.25296		0.07	0.31988	0.65693	0.23454	0.48607	0.35158	0.23757	0.23369	0.23391	0.45277	0.23426
		0.071	0.22905	0.22327	0.22277	0.41448	0.2653	0.45724	0.3925	0.39229	0.23419	0.25296		0.071	0.31988	0.65768	0.23365	0.48431	0.35313	0.2385	0.23302	0.23309	0.45202	0.23426
		0.072	0.22826	0.22395	0.22164	0.41568	0.26662	0.45531	0.39211	0.39431	0.23503	0.25275		0.072	0.32056	0.65842	0.2336	0.48394	0.35342	0.23887	0.23311	0.23129	0.45189	0.23347
		0.073	0.22787	0.22398	0.22164	0.41572	0.26619	0.45524	0.39211	0.39558	0.23503	0.25333		0.073	0.32196	0.65788	0.23277	0.48177	0.35484	0.23887	0.23215	0.23017	0.45189	0.23462
		0.074	0.22748	0.22465	0.22086	0.41594	0.26594	0.45431	0.39257	0.39726	0.23503	0.25414		0.074	0.32123	0.65825	0.23277	0.48094	0.35627	0.23833	0.23186	0.22824	0.45142	0.23498
		0.075	0.22791	0.2251	0.22051	0.41814	0.2672	0.45328	0.39311	0.39812	0.2361	0.25313		0.075	0.32045	0.65786	0.23189	0.48008	0.35698	0.23832	0.23158	0.22713	0.45054	0.23547
		0.076	0.22713	0.22648	0.21974	0.41837	0.26728	0.45235	0.39366	0.3998	0.2361	0.25395		0.076	0.32123	0.65732	0.23201	0.47876	0.35801	0.23832	0.23163	0.22632	0.45054	0.23547
		0.077	0.22675	0.22603	0.21974	0.4194	0.26611	0.45228	0.39366	0.40072	0.2361	0.25418		0.077	0.32108	0.65861	0.23102	0.47841	0.35873	0.23832	0.23163	0.225	0.44949	0.23547
		0.078	0.22675	0.22673	0.21974	0.41946	0.2657	0.45221	0.39504	0.40183	0.23659	0.25418		0.078	0.32186	0.65807	0.23028	0.47709	0.35976	0.23832	0.23067	0.2239	0.4489	0.23584
		0.079	0.22682	0.22653	0.21886	0.42172	0.26519	0.45125	0.39475	0.40326	0.23766	0.25341		0.079	0.32108	0.65807	0.23028	0.47715	0.36049	0.23832	0.23039	0.22308	0.44861	0.23712
		0.08	0.22644	0.2272	0.21809	0.4219	0.2657	0.45025	0.39522	0.40587	0.23766	0.25424		0.08	0.32031	0.65883	0.22942	0.47674	0.36081	0.23924	0.23039	0.22226	0.44756	0.23712
		0.081	0.22644	0.22748	0.21809	0.42295	0.26453	0.45019	0.39522	0.40714	0.2385	0.25507		0.081	0.32031	0.65791	0.22857	0.47589	0.36227	0.23964	0.22916	0.22116	0.44698	0.23749
		0.082	0.22568	0.22611	0.21862	0.42326	0.26488	0.44919	0.39577	0.40826	0.23934	0.25507		0.082	0.32094	0.65791	0.22871	0.47555	0.36187	0.23964	0.22916	0.22035	0.44669	0.23799
		0.083	0.22737	0.22731	0.21809	0.42529	0.26361	0.4492	0.39641	0.40934	0.24006	0.2543		0.083	0.32017	0.65791	0.22787	0.47521	0.3626	0.23965	0.22888	0.21903	0.44506	0.23877
		0.084	0.22663	0.22827	0.21731	0.42555	0.26372	0.4492	0.39632	0.41103	0.23957	0.25514		0.084	0.32017	0.65791	0.22818	0.4743	0.36367	0.23965	0.22792	0.21822	0.44506	0.23877
		0.085	0.22663	0.22827	0.21731	0.42671	0.26204	0.44913	0.39632	0.41215	0.24006	0.25539		0.085	0.3194	0.65828	0.22719	0.47488	0.36441	0.23965	0.2276	0.21712	0.44342	0.23964
		0.086	0.2259	0.22787	0.21731	0.42686	0.26239	0.44814	0.39605	0.41342	0.24175	0.25599		0.086	0.31868	0.6579	0.22834	0.47455	0.36457	0.23967	0.22734	0.21603	0.44344	0.24079
		0.087	0.22675	0.22911	0.21731	0.42901	0.26112	0.44812	0.39661	0.41527	0.24246	0.25548		0.087	0.31945	0.65737	0.22769	0.47422	0.36605	0.24007	0.22707	0.21603	0.4421	0.24079
		0.088	0.22675	0.22873	0.21731	0.42909	0.25945	0.44812	0.39661	0.4162	0.24246	0.25574		0.088	0.31863	0.65699	0.22786	0.4743	0.3664	0.24007	0.22707	0.21522	0.44182	0.24245
		0.089	0.22639	0.22944	0.21766	0.43034	0.25945	0.44806	0.39726	0.41697	0.24319	0.25574		0.089	0.31722	0.65623	0.22804	0.47473	0.36678	0.23969	0.22673	0.21465	0.43943	0.24323
		0.09	0.22604	0.22907	0.21731	0.43042	0.25854	0.44701	0.39644	0.41845	0.24487	0.25574		0.09	0.31722	0.6557	0.22724	0.47481	0.36788	0.24061	0.22576	0.21465	0.43943	0.24402
		0.091	0.22689	0.23035	0.21731	0.43265	0.25803	0.44705	0.397	0.41952	0.24511	0.25524		0.091	0.31645	0.65532	0.22742	0.47541	0.3675	0.24061	0.22648	0.21384	0.43753	0.24489
		0.092	0.2274	0.22999	0.21766	0.43265	0.25752	0.44704	0.397	0.41937	0.2456	0.2555		0.092	0.31568	0.65532	0.22762	0.4764	0.3677	0.24102	0.22648	0.21304	0.43725	0.24489
		0.093	0.2274	0.23037	0.21689	0.43391	0.25585	0.44704	0.397	0.4203	0.24643	0.2555		0.093	0.31645	0.65554	0.22698	0.47609	0.36807	0.24192	0.22522	0.21276	0.4359	0.24567
		0.094	0.22864	0.23076	0.21714	0.43469	0.25525	0.44699	0.39822	0.4203	0.24716	0.25442		0.094	0.31505	0.65478	0.22724	0.47701	0.36881	0.24155	0.22615	0.21302	0.43324	0.24695
		0.095	0.22795	0.23033	0.21731	0.43604	0.25485	0.44599	0.3974	0.42143	0.24849	0.25442		0.095	0.31428	0.65478	0.22745	0.47801	0.36881	0.24155	0.22588	0.21222	0.43297	0.24732
		0.096	0.22833	0.23073	0.21766	0.43604	0.25435	0.44694	0.39658	0.42236	0.24849	0.25469		0.096	0.31415	0.65441	0.22668	0.47862	0.36864	0.24249	0.22685	0.21222	0.43135	0.2486
		0.097	0.22919	0.23176	0.21766	0.43721	0.25309	0.44699	0.39667	0.42222	0.24982	0.25394		0.097	0.31415	0.65387	0.22707	0.47871	0.3694	0.24286	0.22586	0.21222	0.43108	0.2486
		0.098	0.22886	0.23115	0.21766	0.4373	0.25269	0.44695	0.39724	0.42314	0.24982	0.25422		0.098	0.3128	0.65296	0.22832	0.47978	0.37069	0.24157	0.22633	0.21169	0.4293	0.24976
		0.099	0.22972	0.2325	0.21725	0.43945	0.2526	0.447	0.39781	0.42407	0.2508	0.25347		0.099	0.31275	0.65243	0.22879	0.47987	0.37108	0.24247	0.22534	0.21142	0.42854	0.25014
		0.1	0.22977	0.2322	0.21802	0.43926	0.25133	0.44697	0.39791	0.42265	0.2513	0.25315		0.1	0.31211	0.65167	0.22806	0.48041	0.37145	0.24208	0.2263	0.21251	0.42666	0.2522
		0.101	0.22945	0.23252	0.21819	0.44062	0.25162	0.44697	0.39628	0.42393	0.25263	0.25315		0.101	0.31134	0.65167	0.2283	0.48196	0.37054	0.2421	0.22704	0.21172	0.42504	0.2522
		0.102	0.23	0.23265	0.21819	0.44062	0.25085	0.44699	0.39628	0.42379	0.25263	0.2524		0.102	0.3107	0.65038	0.2288	0.48187	0.37205	0.24169	0.22607	0.21228	0.42428	0.25299
		0.103	0.23087	0.2333	0.21855	0.44277	0.25125	0.44704	0.39743	0.42345	0.25337	0.25194		0.103	0.31058	0.65038	0.2288	0.4825	0.37205	0.243	0.22706	0.21284	0.42241	0.25348
		0.104	0.23093	0.23376	0.21932	0.44267	0.24952	0.44803	0.39753	0.42345	0.25388	0.25134		0.104	0.30988	0.64909	0.22911	0.48398	0.37151	0.24264	0.22784	0.2134	0.42139	0.25464
		0.105	0.23187	0.23317	0.21985	0.44286	0.24952	0.44809	0.39672	0.42331	0.25438	0.25089		0.105	0.30988	0.64932	0.22958	0.48407	0.37191	0.24261	0.22862	0.21474	0.41977	0.25543
		0.106	0.23157	0.23278	0.21908	0.44414	0.24904	0.44806	0.39591	0.42353	0.25571	0.2506		0.106	0.30847	0.64856	0.22985	0.48555	0.37227	0.24223	0.22965	0.2151	0.41876	0.2567
		0.107	0.23166	0.23292	0.22038	0.44404	0.24856	0.4481	0.39601	0.42318	0.25622	0.2497		0.107	0.30842	0.64856	0.22985	0.4862	0.37137	0.24226	0.23049	0.2151	0.41715	0.2567
		0.108	0.23253	0.2336	0.22038	0.44521	0.2482	0.44921	0.39637	0.42318	0.25724	0.24925		0.108	0.30842	0.64727	0.23039	0.48574	0.3725	0.24278	0.23038	0.21702	0.41554	0.25749
		0.109	0.23253	0.23302	0.22038	0.44639	0.2482	0.44928	0.39637	0.42305	0.25724	0.24925		0.109	0.30842	0.64673	0.23163	0.48769	0.37213	0.24278	0.23238	0.2176	0.41529	0.25798
		0.11	0.2335	0.23279	0.22204	0.44629	0.24648	0.45023	0.39647	0.42212	0.25827	0.24821		0.11	0.30774	0.64598	0.23191	0.48826	0.3725	0.24243	0.23328	0.21953	0.41292	0.26042
		0.111	0.23321	0.23205	0.22223	0.4466	0.24648	0.4493	0.39566	0.422	0.2596	0.24791		0.111	0.30774	0.64469	0.23225	0.4879	0.37273	0.24204	0.23321	0.22147	0.41216	0.26072
		0.112	0.23292	0.23314	0.22223	0.4468	0.24648	0.45036	0.39486	0.42187	0.26012	0.24821		0.112	0.30769	0.64416	0.23249	0.48857	0.37273	0.24204	0.23505	0.22206	0.41107	0.26121
		0.113	0.23332	0.23256	0.22353	0.44788	0.24524	0.45034	0.39496	0.42082	0.26062	0.24793		0.113	0.30705	0.6434	0.23284	0.49007	0.37273	0.24204	0.23619	0.22324	0.4087	0.26249
		0.114	0.23419	0.23292	0.22353	0.44885	0.24489	0.45148	0.39555	0.42082	0.2614	0.24719		0.114	0.30842	0.64249	0.23404	0.48982	0.37296	0.24204	0.23609	0.2246	0.4087	0.26328
		0.115	0.23391	0.23292	0.22388	0.44906	0.24489	0.45155	0.39475	0.41977	0.26194	0.2475		0.115	0.30701	0.64173	0.23439	0.4903	0.37296	0.24167	0.23805	0.2258	0.4071	0.26407
		0.116	0.23403	0.23271	0.22407	0.45014	0.24442	0.45154	0.39405	0.41908	0.26247	0.24691		0.116	0.30697	0.64044	0.23434	0.49133	0.37296	0.24167	0.23903	0.22716	0.40602	0.26492
		0.117	0.23376	0.23271	0.22462	0.45034	0.24365	0.45261	0.39405	0.41896	0.26301	0.24691		0.117	0.30697	0.63968	0.23464	0.49285	0.37296	0.24134	0.24003	0.22837	0.40426	0.2662
		0.118	0.23416	0.23214	0.22538	0.45131	0.24195	0.4536	0.39336	0.41757	0.26435	0.24723		0.118	0.30707	0.6384	0.235	0.49251	0.37357	0.24131	0.24122	0.23035	0.40289	0.26779
		0.119	0.23389	0.23214	0.22593	0.45152	0.24238	0.45368	0.39336	0.41746	0.2641	0.24723		0.119	0.30704	0.63787	0.23495	0.4932	0.3732	0.24131	0.24203	0.23096	0.40266	0.26828
		0.12	0.23403	0.23251	0.22559	0.45281	0.24238	0.45377	0.39177	0.41677	0.26544	0.24723		0.12	0.30704	0.63711	0.23532	0.49379	0.37357	0.24095	0.24324	0.23219	0.40083	0.26956
		0.121	0.23418	0.23232	0.22635	0.45475	0.24159	0.45485	0.39247	0.41584	0.26572	0.24622		0.121	0.30624	0.63711	0.23526	0.4945	0.37305	0.24004	0.24434	0.23282	0.39984	0.27005
		0.122	0.23418	0.23232	0.22635	0.45496	0.24159	0.45494	0.39247	0.41574	0.26628	0.24607		0.122	0.30636	0.63544	0.23595	0.49406	0.37495	0.24002	0.24528	0.23481	0.39847	0.27035
		0.123	0.23459	0.23249	0.2269	0.45593	0.24036	0.45594	0.39179	0.41481	0.26661	0.24581		0.123	0.30636	0.63453	0.23685	0.4935	0.37459	0.23908	0.24622	0.23519	0.39885	0.272
		0.124	0.23409	0.23175	0.22656	0.45626	0.24127	0.45604	0.391	0.41413	0.26822	0.24581		0.124	0.30636	0.63377	0.2369	0.49411	0.37495	0.23875	0.24733	0.23622	0.39627	0.27328
		0.125	0.23409	0.23175	0.22711	0.45744	0.24127	0.45614	0.39021	0.41367	0.26744	0.24639		0.125	0.30633	0.63301	0.23685	0.49482	0.37495	0.23911	0.24927	0.23622	0.39605	0.27378
		0.126	0.23451	0.23194	0.22788	0.4583	0.24004	0.45724	0.39032	0.41274	0.26806	0.24614		0.126	0.30568	0.63226	0.23722	0.49544	0.37558	0.23875	0.25039	0.2375	0.39424	0.27506
		0.127	0.23402	0.23119	0.2281	0.45862	0.24127	0.45624	0.38863	0.413	0.26941	0.24672		0.127	0.30708	0.63173	0.2375	0.49428	0.37598	0.23782	0.25053	0.23814	0.39348	0.27506
		0.128	0.23574	0.23176	0.22831	0.46056	0.24095	0.45745	0.38935	0.41218	0.26948	0.24466		0.128	0.30708	0.63211	0.2375	0.4949	0.37547	0.23818	0.25136	0.23878	0.39305	0.27606
		0.129	0.23574	0.23176	0.22886	0.46196	0.24141	0.45755	0.38856	0.41208	0.26956	0.24559		0.129	0.30643	0.63082	0.23655	0.49458	0.3761	0.23782	0.25248	0.23943	0.3907	0.27735
		0.13	0.23638	0.23176	0.22886	0.46315	0.2411	0.45865	0.38856	0.41171	0.26956	0.24618		0.13	0.30643	0.63082	0.23655	0.49438	0.3761	0.23692	0.25444	0.23913	0.39029	0.27786
		0.131	0.237	0.23159	0.22931	0.46315	0.24141	0.45767	0.3871	0.41105	0.27072	0.24525		0.131	0.30579	0.63007	0.23661	0.49501	0.37596	0.23656	0.25543	0.23978	0.38856	0.27915
		0.132	0.23677	0.23104	0.22931	0.46434	0.24187	0.45877	0.3871	0.41105	0.27023	0.24618		0.132	0.30735	0.62954	0.23628	0.49375	0.37674	0.23599	0.25543	0.24116	0.38794	0.27994
		0.133	0.23721	0.2305	0.23063	0.46553	0.24111	0.4589	0.38644	0.41012	0.27006	0.24545		0.133	0.30735	0.62878	0.23628	0.49355	0.37701	0.23599	0.25628	0.24181	0.38754	0.28045
		0.134	0.23742	0.2305	0.23031	0.46683	0.24233	0.45901	0.38566	0.41049	0.27168	0.24571		0.134	0.30673	0.62802	0.23534	0.49324	0.37688	0.23469	0.25728	0.24225	0.38582	0.28139
		0.135	0.23852	0.23035	0.23053	0.4678	0.24159	0.46025	0.38561	0.40966	0.2718	0.24498		0.135	0.30673	0.62802	0.23534	0.49399	0.37766	0.23509	0.25927	0.24291	0.38543	0.2819
		0.136	0.23852	0.23035	0.23053	0.46899	0.24206	0.46124	0.38561	0.41059	0.27105	0.24486		0.136	0.3069	0.62727	0.23445	0.49357	0.37754	0.2338	0.26029	0.24286	0.3831	0.28399
		0.137	0.23854	0.22906	0.23021	0.47052	0.24282	0.46037	0.38418	0.41095	0.27133	0.24513		0.137	0.3069	0.62674	0.23445	0.49338	0.37704	0.23384	0.26104	0.24353	0.38291	0.2845
		0.138	0.23812	0.22928	0.23098	0.47052	0.24162	0.4615	0.38432	0.41003	0.27178	0.24441		0.138	0.30849	0.62621	0.23381	0.49213	0.37861	0.23286	0.26093	0.24424	0.38272	0.28364
		0.139	0.23812	0.22928	0.23185	0.47172	0.24254	0.46261	0.38354	0.4104	0.27178	0.24502		0.139	0.30787	0.6247	0.23386	0.49183	0.37927	0.23157	0.26197	0.24491	0.38101	0.28573
		0.14	0.23862	0.228	0.23231	0.47183	0.24285	0.46276	0.3815	0.40995	0.27266	0.24398		0.14	0.30807	0.62431	0.23292	0.49165	0.37965	0.23197	0.26285	0.24558	0.38021	0.28625
		0.141	0.23862	0.22747	0.23231	0.47303	0.24257	0.46388	0.3815	0.41032	0.27192	0.24459		0.141	0.30807	0.62431	0.23199	0.49136	0.37995	0.23104	0.26373	0.24558	0.37926	0.28722
		0.142	0.23929	0.22711	0.2309	0.47554	0.24381	0.46413	0.38057	0.41172	0.27282	0.24346		0.142	0.30827	0.62356	0.231	0.49118	0.38074	0.23104	0.26471	0.24537	0.37891	0.28722
		0.143	0.23934	0.22734	0.23169	0.47651	0.24386	0.46528	0.38085	0.41129	0.27342	0.24275		0.143	0.30846	0.62174	0.23141	0.48982	0.38142	0.22971	0.26479	0.24675	0.37815	0.28846
		0.144	0.23934	0.22734	0.23199	0.47639	0.2431	0.46641	0.38008	0.41167	0.27268	0.24338		0.144	0.30928	0.62174	0.23047	0.48965	0.38221	0.22971	0.26568	0.24604	0.37659	0.28846
		0.145	0.2399	0.22554	0.23247	0.47747	0.24348	0.46555	0.37945	0.41124	0.27359	0.24235		0.145	0.3087	0.62213	0.2282	0.48965	0.38204	0.23007	0.26666	0.24625	0.37579	0.28912
		0.146	0.23904	0.2263	0.23247	0.47867	0.24272	0.46668	0.37868	0.41162	0.27286	0.24228		0.146	0.30953	0.62099	0.22726	0.49071	0.38322	0.23007	0.26765	0.24604	0.37562	0.28912
		0.147	0.23904	0.22578	0.23193	0.47987	0.24322	0.46781	0.37868	0.41254	0.27212	0.24254		0.147	0.30834	0.6197	0.22732	0.49031	0.38392	0.22878	0.26871	0.24601	0.37453	0.29091
		0.148	0.23981	0.22568	0.23187	0.48168	0.24329	0.4681	0.37792	0.41262	0.27304	0.24083		0.148	0.30995	0.61918	0.22675	0.48919	0.38551	0.22874	0.26863	0.24651	0.37391	0.29007
		0.149	0.23964	0.22593	0.23187	0.4818	0.24337	0.46923	0.37807	0.41262	0.27304	0.24148		0.149	0.30939	0.61842	0.22576	0.4889	0.38631	0.22781	0.26937	0.24512	0.37298	0.29139
		0.15	0.23909	0.22558	0.23134	0.48288	0.24412	0.46839	0.37655	0.41404	0.27304	0.24113		0.15	0.30962	0.61842	0.22483	0.4889	0.38711	0.22781	0.27036	0.24421	0.37282	0.29187
		0.151	0.23957	0.22534	0.23213	0.48385	0.2442	0.46955	0.3767	0.41352	0.27293	0.24045		0.151	0.30962	0.61803	0.2239	0.48874	0.38744	0.22725	0.27111	0.24283	0.37188	0.29157
		0.152	0.23887	0.22534	0.23183	0.48481	0.2442	0.46968	0.37594	0.41404	0.27293	0.2398		0.152	0.31011	0.616	0.2234	0.48834	0.38942	0.22592	0.27021	0.24331	0.37112	0.29287
		0.153	0.23937	0.22477	0.2313	0.48555	0.2443	0.471	0.37549	0.41455	0.27355	0.23912		0.153	0.30954	0.61547	0.22247	0.48834	0.3906	0.22592	0.27097	0.24192	0.3702	0.29257
		0.154	0.23886	0.22477	0.23101	0.48686	0.24505	0.47116	0.37473	0.41495	0.27355	0.23881		0.154	0.31036	0.61547	0.22149	0.48806	0.3914	0.22499	0.2719	0.24034	0.36928	0.29308
		0.155	0.23886	0.22505	0.23078	0.48771	0.24556	0.47231	0.37398	0.41507	0.2719	0.2388		0.155	0.31143	0.6138	0.22094	0.48695	0.39301	0.22493	0.27184	0.23965	0.36928	0.29256
		0.156	0.2392	0.22541	0.23105	0.48941	0.24567	0.47365	0.37477	0.4156	0.2721	0.23678		0.156	0.31086	0.6138	0.22094	0.48695	0.39381	0.22438	0.27163	0.23807	0.36837	0.29359
		0.157	0.23871	0.22493	0.23076	0.49038	0.24694	0.47381	0.37407	0.41613	0.27282	0.23552		0.157	0.31172	0.6138	0.22002	0.48667	0.39462	0.22345	0.27257	0.23668	0.36823	0.29411
		0.158	0.23871	0.2257	0.22973	0.49134	0.24619	0.47497	0.37407	0.41666	0.2721	0.23486		0.158	0.31198	0.61275	0.21948	0.48667	0.39623	0.22343	0.27154	0.23578	0.36823	0.29331
		0.159	0.23875	0.22446	0.23024	0.49208	0.24706	0.47415	0.37348	0.41748	0.2721	0.2339		0.159	0.31225	0.6116	0.21943	0.4864	0.39704	0.22249	0.27149	0.23439	0.36733	0.29385
		0.16	0.23875	0.22519	0.22972	0.49305	0.24666	0.47531	0.3729	0.41761	0.27138	0.23257		0.16	0.31336	0.61108	0.2189	0.48545	0.39866	0.22155	0.27028	0.23352	0.36671	0.29387
		0.161	0.23791	0.22519	0.22972	0.49305	0.24794	0.47548	0.37216	0.41843	0.2721	0.23232		0.161	0.31281	0.61108	0.2189	0.48517	0.39947	0.22155	0.27124	0.23213	0.36645	0.2936
		0.162	0.23759	0.22519	0.22921	0.49402	0.24794	0.47664	0.37216	0.41946	0.27046	0.23102		0.162	0.3131	0.61016	0.21798	0.48517	0.39947	0.22062	0.27121	0.23123	0.3657	0.29466
		0.163	0.23798	0.22426	0.22973	0.49476	0.24883	0.47682	0.37102	0.41939	0.2718	0.23007		0.163	0.31423	0.60888	0.21873	0.4841	0.40109	0.22008	0.27018	0.23107	0.36495	0.2947
		0.164	0.23714	0.22426	0.22951	0.49573	0.24883	0.477	0.37166	0.42071	0.27046	0.22943		0.164	0.31449	0.60888	0.21782	0.48505	0.40191	0.22008	0.27001	0.22968	0.36483	0.29526
		0.165	0.23631	0.2247	0.22922	0.49681	0.25011	0.47718	0.3711	0.42126	0.27118	0.22856		0.165	0.3148	0.60721	0.21822	0.48382	0.40354	0.21916	0.26901	0.22882	0.36409	0.29532
		0.166	0.23738	0.22424	0.22901	0.49648	0.24972	0.47834	0.37128	0.42079	0.27079	0.22721		0.166	0.31565	0.60745	0.21818	0.48395	0.40443	0.21955	0.26885	0.22743	0.36414	0.29507
		0.167	0.23641	0.22301	0.22871	0.49756	0.24972	0.47755	0.37054	0.42253	0.27088	0.227		0.167	0.31681	0.60654	0.21859	0.48395	0.40525	0.21865	0.26771	0.22657	0.36341	0.29514
		0.168	0.23572	0.22379	0.22871	0.49842	0.24972	0.47872	0.37072	0.42267	0.27088	0.22637		0.168	0.31714	0.60578	0.21806	0.48395	0.40607	0.21812	0.26771	0.225	0.36268	0.29523
		0.169	0.23572	0.22423	0.22851	0.49939	0.25025	0.47989	0.37137	0.42309	0.26986	0.22584		0.169	0.31777	0.60436	0.21848	0.48422	0.40734	0.21816	0.26658	0.225	0.36275	0.29533
		0.17	0.23475	0.22378	0.22821	0.50035	0.25101	0.4791	0.37082	0.42442	0.26996	0.22493		0.17	0.31812	0.60308	0.2189	0.48326	0.40898	0.21727	0.2656	0.22415	0.36214	0.29543
		0.171	0.23462	0.22333	0.22853	0.50014	0.25063	0.4803	0.37101	0.42366	0.27059	0.22431		0.171	0.31847	0.60269	0.21933	0.48422	0.4098	0.21727	0.26547	0.22258	0.36143	0.29604
		0.172	0.2338	0.22333	0.22801	0.501	0.25116	0.48144	0.37121	0.42409	0.2703	0.22369		0.172	0.32016	0.60166	0.21972	0.48352	0.41109	0.21811	0.26434	0.22174	0.36151	0.29532
		0.173	0.2338	0.22289	0.22722	0.50208	0.25154	0.48066	0.37047	0.42542	0.2704	0.22352		0.173	0.32052	0.60127	0.21972	0.48447	0.41192	0.21723	0.26324	0.22018	0.3616	0.29593
		0.174	0.23298	0.22412	0.22703	0.50294	0.25154	0.48164	0.37067	0.42542	0.26939	0.22291		0.174	0.32088	0.59947	0.22059	0.48352	0.41357	0.21727	0.26224	0.21951	0.3609	0.29606
		0.175	0.23312	0.22412	0.22703	0.50412	0.25078	0.48184	0.37067	0.42585	0.26939	0.22305		0.175	0.32209	0.59857	0.22104	0.48352	0.41606	0.21772	0.26112	0.22008	0.3603	0.29621
		0.176	0.23191	0.2249	0.22654	0.50401	0.25078	0.48302	0.3716	0.42585	0.26848	0.22273		0.176	0.32381	0.59793	0.22235	0.48283	0.41815	0.21733	0.26005	0.21859	0.3618	0.29551
		0.177	0.23012	0.22367	0.22542	0.50412	0.25101	0.48184	0.37042	0.42704	0.26893	0.22184		0.177	0.32332	0.59678	0.22235	0.48378	0.41898	0.21733	0.25993	0.21704	0.36112	0.29701
		0.178	0.23027	0.22446	0.22572	0.50509	0.25154	0.48302	0.37107	0.4269	0.26939	0.222		0.178	0.32456	0.59627	0.22324	0.48391	0.42064	0.21781	0.25881	0.21638	0.36044	0.29718
		0.179	0.2289	0.22446	0.22523	0.50595	0.25192	0.48322	0.372	0.42734	0.26911	0.2214		0.179	0.32544	0.59487	0.22456	0.48309	0.42196	0.2183	0.25671	0.21557	0.36145	0.29697
		0.18	0.22906	0.22524	0.22475	0.50714	0.25192	0.4844	0.37274	0.42734	0.26911	0.22157		0.18	0.32583	0.59436	0.22502	0.48351	0.42363	0.21879	0.25563	0.21491	0.36078	0.29715
		0.181	0.22867	0.22603	0.22423	0.50811	0.25192	0.4844	0.37294	0.42734	0.26822	0.22127		0.181	0.32757	0.59297	0.22594	0.48351	0.42447	0.21894	0.25464	0.21425	0.3602	0.29715
		0.182	0.2273	0.22603	0.22375	0.50897	0.2523	0.48559	0.37368	0.42778	0.26796	0.22145		0.182	0.32798	0.59169	0.22643	0.48269	0.42648	0.21945	0.25354	0.21345	0.36034	0.29736
		0.183	0.22665	0.22638	0.22423	0.50897	0.25177	0.48559	0.37324	0.42751	0.26743	0.22203		0.183	0.32839	0.5903	0.22826	0.48269	0.42816	0.21953	0.25158	0.21266	0.35976	0.29758
		0.184	0.22593	0.22638	0.22375	0.51005	0.25253	0.48579	0.37345	0.42707	0.26892	0.22193		0.184	0.33015	0.59058	0.22871	0.48231	0.4295	0.22006	0.25038	0.21201	0.36	0.29694
		0.185	0.22593	0.22638	0.22245	0.51016	0.25291	0.48579	0.37419	0.42707	0.26866	0.22135		0.185	0.33058	0.58919	0.22879	0.48259	0.43026	0.22148	0.24939	0.21137	0.36016	0.29699
		0.186	0.22555	0.22717	0.22245	0.51113	0.25291	0.486	0.37578	0.42751	0.26779	0.22155		0.186	0.33145	0.58781	0.22928	0.48178	0.43194	0.22158	0.2474	0.21137	0.35959	0.29769
		0.187	0.22419	0.22754	0.22277	0.51113	0.25277	0.48698	0.37588	0.42726	0.2673	0.22212		0.187	0.33188	0.58732	0.23113	0.48206	0.43278	0.22212	0.24644	0.21059	0.35894	0.29689
		0.188	0.22419	0.22754	0.22229	0.51232	0.25353	0.48719	0.37609	0.42726	0.26781	0.22261		0.188	0.33231	0.58595	0.23165	0.48221	0.43397	0.22223	0.24544	0.21134	0.35837	0.29716
		0.189	0.22365	0.22834	0.22229	0.51232	0.25392	0.48838	0.37683	0.42625	0.26781	0.22205		0.189	0.33364	0.58467	0.23351	0.48155	0.43523	0.22234	0.24349	0.2121	0.35863	0.29744
		0.19	0.22328	0.22834	0.22214	0.51329	0.25392	0.48838	0.37779	0.42625	0.26832	0.22149		0.19	0.33498	0.58409	0.23399	0.4817	0.43691	0.22334	0.2425	0.21147	0.35937	0.29684
		0.191	0.223	0.22871	0.22214	0.51307	0.2534	0.48841	0.37897	0.42512	0.26848	0.22149		0.191	0.33542	0.58312	0.23587	0.48119	0.43776	0.22346	0.24056	0.21209	0.35881	0.29713
		0.192	0.22328	0.22829	0.222	0.51329	0.25288	0.48957	0.37971	0.42424	0.26825	0.22149		0.192	0.33631	0.58264	0.23692	0.48025	0.4386	0.22358	0.23956	0.21286	0.35908	0.29744
		0.193	0.22275	0.2291	0.222	0.51436	0.25328	0.48978	0.38068	0.42457	0.26817	0.222		0.193	0.33676	0.58129	0.23829	0.48069	0.43979	0.22358	0.23773	0.21439	0.35852	0.29775
		0.194	0.22211	0.22949	0.22265	0.51426	0.252	0.49174	0.38216	0.42301	0.26698	0.22229		0.194	0.33812	0.57992	0.23847	0.48004	0.43981	0.22592	0.23669	0.21543	0.35797	0.29731
		0.195	0.22258	0.22949	0.22265	0.51458	0.2524	0.49195	0.38388	0.42301	0.26753	0.22174		0.195	0.33901	0.57906	0.23985	0.48004	0.441	0.22606	0.2357	0.21683	0.35742	0.29765
		0.196	0.22206	0.22949	0.22253	0.51555	0.2524	0.49217	0.38463	0.42201	0.26829	0.22252		0.196	0.34038	0.57763	0.24147	0.4786	0.44269	0.22633	0.23277	0.21837	0.35778	0.29758
		0.197	0.22206	0.22908	0.22253	0.51577	0.25229	0.49312	0.3856	0.4219	0.26787	0.22252		0.197	0.34128	0.5763	0.242	0.4786	0.44354	0.22647	0.23189	0.22054	0.35778	0.29794
		0.198	0.22236	0.23032	0.22287	0.51588	0.25306	0.49334	0.38635	0.42091	0.26844	0.22252		0.198	0.34176	0.57497	0.24395	0.47811	0.44473	0.22692	0.2309	0.22131	0.35723	0.2974
		0.199	0.22255	0.23032	0.22241	0.51685	0.25346	0.49432	0.38733	0.42126	0.26901	0.2233		0.199	0.34266	0.57442	0.24366	0.47747	0.44518	0.22795	0.22891	0.22284	0.35752	0.29765
		0.2	0.22203	0.22992	0.22321	0.51621	0.25296	0.49529	0.38769	0.42027	0.26863	0.2233		0.2	0.34405	0.57231	0.24475	0.47747	0.44722	0.2281	0.22804	0.2244	0.35698	0.29804
		0.201	0.22287	0.22952	0.22228	0.51718	0.25296	0.49551	0.38906	0.42017	0.2694	0.22276		0.201	0.34454	0.57019	0.24538	0.47683	0.44841	0.22869	0.22718	0.2264	0.35614	0.29844
		0.202	0.22191	0.22993	0.22263	0.51707	0.25169	0.49724	0.39019	0.41864	0.26842	0.22439		0.202	0.34503	0.56973	0.24732	0.47683	0.44926	0.22869	0.22533	0.22718	0.35652	0.29884
		0.203	0.22275	0.23037	0.22299	0.5174	0.2521	0.49746	0.39094	0.41821	0.26824	0.22384		0.203	0.34594	0.56881	0.2471	0.47666	0.44972	0.23018	0.22434	0.22949	0.35598	0.29824
		0.204	0.22379	0.23037	0.22254	0.51837	0.2516	0.49868	0.39269	0.41812	0.26884	0.22415		0.204	0.34553	0.56751	0.24766	0.47573	0.45091	0.23034	0.22349	0.23041	0.35682	0.29867
		0.205	0.22379	0.23036	0.22372	0.51729	0.2507	0.49849	0.39308	0.41617	0.27006	0.22415		0.205	0.34553	0.56705	0.24853	0.47683	0.45176	0.23122	0.2225	0.23041	0.35621	0.29857
		0.206	0.22483	0.23036	0.22408	0.51848	0.2507	0.49969	0.39407	0.4152	0.26989	0.22415		0.206	0.34644	0.56615	0.24885	0.47651	0.45222	0.23227	0.2216	0.23194	0.35576	0.29799
		0.207	0.22483	0.23036	0.22364	0.51956	0.2507	0.49969	0.39544	0.41558	0.27051	0.22361		0.207	0.34695	0.56525	0.24947	0.47574	0.45308	0.23288	0.22061	0.23287	0.35576	0.29845
		0.208	0.22526	0.23204	0.22356	0.51848	0.24985	0.50164	0.39636	0.41408	0.2702	0.22524		0.208	0.34786	0.56477	0.25004	0.47574	0.45394	0.23394	0.21982	0.23366	0.35607	0.29798
		0.209	0.22559	0.23204	0.22356	0.51979	0.24985	0.50186	0.39736	0.41312	0.2702	0.22524		0.209	0.34695	0.56432	0.2501	0.47622	0.45389	0.23376	0.21982	0.23441	0.35599	0.29798
		0.21	0.22559	0.23167	0.22394	0.51882	0.24936	0.50261	0.3983	0.41344	0.27068	0.22687		0.21	0.34786	0.56344	0.2505	0.47654	0.45436	0.23482	0.21878	0.23535	0.35554	0.29745
		0.211	0.22715	0.23206	0.22514	0.51956	0.24895	0.50286	0.39954	0.41167	0.27146	0.22633		0.211	0.34746	0.563	0.2505	0.47671	0.45436	0.23526	0.21795	0.23535	0.35631	0.29737
		0.212	0.22798	0.23249	0.22388	0.51979	0.24846	0.50308	0.40031	0.41072	0.2721	0.22633		0.212	0.34746	0.56173	0.25115	0.47595	0.45436	0.23543	0.21702	0.23673	0.35587	0.29693
		0.213	0.22821	0.23376	0.2251	0.51882	0.24762	0.50481	0.40185	0.41059	0.27118	0.22796		0.213	0.34746	0.56129	0.25121	0.47719	0.45436	0.23543	0.21702	0.23689	0.35579	0.29693
		0.214	0.22877	0.23376	0.22468	0.51979	0.24839	0.50503	0.40286	0.40965	0.27183	0.22796		0.214	0.34797	0.56042	0.25114	0.47658	0.45479	0.23694	0.21718	0.23844	0.35534	0.29735
		0.215	0.22961	0.23459	0.22425	0.52001	0.24839	0.50601	0.40364	0.40959	0.27261	0.22875		0.215	0.34705	0.56042	0.25194	0.47676	0.45359	0.23694	0.21718	0.23904	0.35526	0.29729
		0.216	0.22984	0.23422	0.22508	0.51905	0.24791	0.50698	0.40441	0.40906	0.27254	0.22928		0.216	0.34706	0.5596	0.25202	0.47769	0.45359	0.23694	0.21723	0.23999	0.35475	0.29729
		0.217	0.2314	0.23505	0.22505	0.52001	0.24701	0.50701	0.40567	0.40813	0.27314	0.22875		0.217	0.34574	0.55917	0.2521	0.47786	0.45235	0.23694	0.2174	0.23999	0.35552	0.29723
		0.218	0.23091	0.23552	0.22548	0.51905	0.24653	0.50701	0.40644	0.4072	0.27369	0.22928		0.218	0.34574	0.55874	0.25138	0.4785	0.45197	0.23825	0.2174	0.24076	0.355	0.29625
		0.219	0.23223	0.23672	0.2255	0.51927	0.24576	0.50893	0.40799	0.40668	0.27369	0.22959		0.219	0.34574	0.55913	0.25147	0.47961	0.45111	0.23719	0.21844	0.24093	0.35493	0.29619
		0.22	0.23331	0.23672	0.22591	0.51927	0.24576	0.50915	0.40858	0.40623	0.27388	0.22985		0.22	0.34482	0.55832	0.25098	0.47979	0.44987	0.23719	0.21844	0.24232	0.35578	0.29619
		0.221	0.23308	0.23719	0.22512	0.51854	0.24524	0.5099	0.40901	0.40615	0.27444	0.23038		0.221	0.34482	0.55789	0.25107	0.47998	0.44901	0.23719	0.21949	0.24249	0.35527	0.29615
		0.222	0.23392	0.23719	0.22474	0.51854	0.24524	0.5099	0.41037	0.40611	0.27444	0.23116		0.222	0.3439	0.55708	0.25118	0.4809	0.44743	0.23719	0.21966	0.2431	0.35605	0.29615
		0.223	0.23549	0.23761	0.22596	0.51757	0.24481	0.51113	0.41197	0.40431	0.27524	0.23038		0.223	0.3435	0.55704	0.25048	0.48141	0.44705	0.23747	0.22064	0.24405	0.35554	0.29517
		0.224	0.23526	0.23768	0.22561	0.51695	0.24435	0.51188	0.41217	0.40428	0.27593	0.2317		0.224	0.34259	0.55582	0.25059	0.4816	0.44582	0.23658	0.22071	0.24484	0.35554	0.29513
		0.225	0.23636	0.23768	0.22525	0.51695	0.24388	0.51188	0.41353	0.40425	0.27662	0.23116		0.225	0.34167	0.55582	0.24953	0.48271	0.4441	0.23641	0.22275	0.24407	0.35583	0.2955
		0.226	0.23615	0.23851	0.22615	0.51622	0.2442	0.51261	0.41295	0.40334	0.27673	0.23218		0.226	0.34075	0.55502	0.24965	0.48364	0.44375	0.23641	0.22374	0.24545	0.35583	0.29509
		0.227	0.23699	0.23851	0.2258	0.5155	0.2442	0.51359	0.41431	0.40332	0.27754	0.23218		0.227	0.33984	0.5546	0.24839	0.48415	0.44214	0.23624	0.22472	0.24564	0.35532	0.29505
		0.228	0.23726	0.23851	0.22546	0.5155	0.24374	0.51456	0.41566	0.40332	0.27776	0.23297		0.228	0.33892	0.5546	0.24794	0.48527	0.44094	0.23565	0.22578	0.24487	0.35612	0.29543
		0.229	0.23733	0.23985	0.22558	0.51466	0.24208	0.5163	0.41665	0.4028	0.27766	0.2335		0.229	0.3372	0.55297	0.24696	0.48527	0.44005	0.23433	0.22701	0.24472	0.35525	0.29539
		0.23	0.23864	0.23978	0.22602	0.51369	0.24121	0.51825	0.41747	0.40192	0.27838	0.2335		0.23	0.33537	0.55259	0.24653	0.48639	0.43884	0.23417	0.22906	0.24457	0.35519	0.29539
		0.231	0.2376	0.23943	0.22571	0.51273	0.24076	0.51901	0.41825	0.40188	0.2791	0.23404		0.231	0.33446	0.55256	0.2453	0.48764	0.43723	0.23447	0.23004	0.24476	0.35505	0.29536
		0.232	0.23873	0.24028	0.2254	0.51201	0.24076	0.51978	0.41903	0.40188	0.27933	0.23404		0.232	0.33355	0.55218	0.24432	0.48844	0.43603	0.23343	0.23103	0.24325	0.35499	0.29574
		0.233	0.23771	0.24028	0.2251	0.51129	0.23987	0.52052	0.41903	0.40235	0.28006	0.23506		0.233	0.33263	0.55176	0.24391	0.48863	0.43531	0.233	0.23226	0.24344	0.35499	0.29481
		0.234	0.23827	0.24028	0.22434	0.51045	0.24066	0.52052	0.41903	0.40194	0.28104	0.23477		0.234	0.33081	0.55138	0.24352	0.48976	0.43359	0.23196	0.23423	0.24193	0.35493	0.29479
		0.235	0.23725	0.23994	0.22453	0.50973	0.23979	0.52129	0.41903	0.40193	0.28178	0.23664		0.235	0.32899	0.55138	0.24176	0.4912	0.43164	0.23215	0.23521	0.24138	0.35438	0.29422
		0.236	0.238	0.24038	0.22528	0.50852	0.24017	0.52227	0.41985	0.40105	0.2826	0.23585		0.236	0.32808	0.55138	0.24074	0.4914	0.4313	0.23215	0.23521	0.24063	0.35438	0.29422
		0.237	0.23699	0.24123	0.22546	0.50769	0.23973	0.52304	0.42006	0.40105	0.28328	0.2364		0.237	0.32626	0.551	0.23982	0.49221	0.42957	0.23069	0.23717	0.23914	0.35438	0.29458
		0.238	0.23729	0.24123	0.22472	0.50673	0.23973	0.52402	0.42063	0.40066	0.28355	0.2369		0.238	0.32445	0.55138	0.23864	0.49366	0.42763	0.23104	0.23807	0.23861	0.35383	0.29364
		0.239	0.23675	0.24174	0.22494	0.50602	0.23888	0.52382	0.42084	0.40066	0.28292	0.238		0.239	0.32355	0.551	0.23829	0.49386	0.42729	0.23104	0.23914	0.23787	0.35383	0.29364
		0.24	0.23661	0.24167	0.22466	0.50495	0.23969	0.5248	0.42141	0.40066	0.28375	0.238		0.24	0.32174	0.551	0.23659	0.495	0.42519	0.22947	0.24012	0.23639	0.35383	0.29311
		0.241	0.23608	0.24219	0.22441	0.50328	0.23886	0.52558	0.42084	0.40066	0.28396	0.23905		0.241	0.31994	0.551	0.2349	0.49613	0.42362	0.22985	0.242	0.23536	0.35329	0.29348
		0.242	0.23608	0.2418	0.22519	0.50314	0.23925	0.52463	0.42166	0.40028	0.28612	0.23855		0.242	0.31903	0.551	0.23511	0.49634	0.42325	0.22985	0.242	0.23398	0.3528	0.29256
		0.243	0.23556	0.24265	0.22495	0.50148	0.23844	0.52541	0.42109	0.40029	0.28635	0.23912		0.243	0.31722	0.55062	0.23426	0.49748	0.42118	0.22921	0.24397	0.23303	0.3528	0.29256
		0.244	0.23556	0.24265	0.22422	0.50136	0.23804	0.52639	0.42166	0.40029	0.28718	0.23884		0.244	0.31543	0.55141	0.23239	0.49893	0.41924	0.2287	0.24503	0.2318	0.35226	0.29203
		0.245	0.23505	0.24351	0.22446	0.49945	0.23846	0.5262	0.42187	0.4003	0.28659	0.23998		0.245	0.31363	0.55104	0.23209	0.49986	0.41714	0.2286	0.24602	0.2297	0.35226	0.29151
		0.246	0.23436	0.2424	0.22502	0.49765	0.23808	0.52607	0.42109	0.39994	0.28876	0.23924		0.246	0.31275	0.55141	0.23097	0.49947	0.41644	0.22901	0.24693	0.2292	0.3509	0.29151
		0.247	0.23468	0.2424	0.2243	0.49765	0.23769	0.52607	0.42187	0.39995	0.28901	0.23924		0.247	0.31098	0.55145	0.22994	0.50061	0.41401	0.22852	0.24807	0.22848	0.3509	0.29059
		0.248	0.23418	0.24326	0.22534	0.49561	0.23693	0.52604	0.42187	0.40046	0.28897	0.23956		0.248	0.30918	0.55063	0.22944	0.50143	0.41314	0.22843	0.24906	0.22639	0.35086	0.291
		0.249	0.23432	0.24201	0.22488	0.49477	0.23735	0.52607	0.42212	0.40009	0.29066	0.23835		0.249	0.30875	0.55063	0.22833	0.50104	0.41121	0.22795	0.24899	0.22663	0.35042	0.2906
		0.25	0.23382	0.24217	0.22469	0.49285	0.23744	0.52588	0.42212	0.40011	0.29097	0.23868		0.25	0.30695	0.55063	0.22733	0.50197	0.41	0.22748	0.25112	0.2252	0.34993	0.29009
		0.251	0.233	0.24217	0.22504	0.49082	0.2363	0.52667	0.42131	0.40066	0.29178	0.23928		0.251	0.30606	0.55025	0.22733	0.50219	0.40877	0.22748	0.25112	0.22454	0.34993	0.28969
		0.252	0.23347	0.2418	0.22531	0.49094	0.23673	0.52591	0.42212	0.40116	0.29262	0.23802		0.252	0.3043	0.55104	0.22634	0.50273	0.40755	0.22787	0.25302	0.22337	0.34945	0.2901
		0.253	0.23266	0.24147	0.22568	0.48903	0.23602	0.5267	0.42155	0.40169	0.29344	0.23861		0.253	0.30345	0.55067	0.22585	0.5042	0.40598	0.22742	0.25418	0.22266	0.34941	0.2892
		0.254	0.23346	0.2411	0.22568	0.48781	0.23521	0.5267	0.42259	0.40083	0.29432	0.23761		0.254	0.3026	0.55022	0.22452	0.50382	0.40528	0.22828	0.2551	0.2225	0.34897	0.28921
		0.255	0.23265	0.24023	0.22578	0.48616	0.23622	0.52651	0.4218	0.40223	0.29599	0.23783		0.255	0.30081	0.55026	0.22404	0.50474	0.4044	0.22785	0.25608	0.2211	0.34849	0.28921
		0.256	0.23266	0.24041	0.22618	0.48424	0.23554	0.52731	0.42099	0.40277	0.29544	0.2382		0.256	0.30038	0.54947	0.22441	0.50405	0.40372	0.22779	0.25707	0.22043	0.34849	0.28881
		0.257	0.2328	0.23917	0.22574	0.48314	0.23527	0.52636	0.42124	0.40327	0.29769	0.23699		0.257	0.29865	0.55026	0.22261	0.50552	0.40162	0.22737	0.25816	0.21929	0.34802	0.28832
		0.258	0.23153	0.23917	0.22686	0.48123	0.23494	0.52698	0.42067	0.40331	0.298	0.23761		0.258	0.29865	0.54906	0.22346	0.50576	0.40127	0.22733	0.25909	0.21929	0.34807	0.28791
		0.259	0.23202	0.23756	0.22643	0.4804	0.23509	0.52604	0.42093	0.40382	0.29937	0.23567		0.259	0.29687	0.54949	0.22253	0.50608	0.4004	0.22692	0.26025	0.2179	0.34667	0.28794
		0.26	0.23122	0.23812	0.22629	0.47836	0.23406	0.52684	0.42036	0.40386	0.3002	0.23671		0.26	0.29604	0.54906	0.22097	0.50664	0.39937	0.22838	0.26016	0.2175	0.34624	0.28796
		0.261	0.23142	0.23657	0.22701	0.47727	0.2348	0.52572	0.41902	0.40441	0.30192	0.23618		0.261	0.29521	0.54869	0.22183	0.50596	0.39903	0.22835	0.26016	0.21681	0.34629	0.28664
		0.262	0.23176	0.23653	0.22701	0.47631	0.23449	0.52572	0.4198	0.40527	0.30278	0.23543		0.262	0.29432	0.54911	0.22154	0.50711	0.39815	0.22796	0.26209	0.21612	0.34624	0.28664
		0.263	0.23113	0.23586	0.22817	0.4744	0.23439	0.52558	0.41871	0.40582	0.30413	0.23493		0.263	0.29396	0.54869	0.22023	0.50685	0.39747	0.22887	0.26205	0.21571	0.34535	0.28667
		0.264	0.23119	0.23555	0.22807	0.47249	0.23461	0.52541	0.41894	0.40587	0.30499	0.23538		0.264	0.29308	0.54869	0.22109	0.50709	0.39747	0.22852	0.26202	0.21571	0.34535	0.28539
		0.265	0.23136	0.23396	0.22833	0.47127	0.23484	0.52429	0.41786	0.40634	0.30671	0.23427		0.265	0.29173	0.54749	0.22065	0.50618	0.39747	0.22815	0.26219	0.21638	0.34453	0.2859
		0.266	0.23092	0.23454	0.22883	0.47032	0.23516	0.52417	0.41783	0.40724	0.30755	0.23474		0.266	0.29003	0.54746	0.22021	0.50742	0.39559	0.22873	0.26312	0.2153	0.34406	0.28594
		0.267	0.22953	0.23335	0.22832	0.46868	0.23578	0.52302	0.41594	0.40832	0.30927	0.23521		0.267	0.28915	0.54666	0.22085	0.50708	0.39559	0.22872	0.26295	0.2153	0.3436	0.28502
		0.268	0.2304	0.23355	0.229	0.46732	0.23604	0.52311	0.41699	0.40832	0.31064	0.23431		0.268	0.28827	0.54749	0.22128	0.50617	0.39526	0.22837	0.26293	0.21558	0.34277	0.28462
		0.269	0.22927	0.23325	0.22911	0.4665	0.23667	0.52179	0.4151	0.40974	0.31237	0.23463		0.269	0.28746	0.54749	0.22018	0.50675	0.3946	0.23026	0.2629	0.21655	0.34237	0.2834
		0.27	0.22938	0.23261	0.22972	0.46446	0.2367	0.52173	0.41535	0.40894	0.31372	0.23368		0.27	0.28659	0.54707	0.22106	0.50709	0.3946	0.22992	0.26289	0.21588	0.3419	0.2834
		0.271	0.22956	0.23228	0.22931	0.46446	0.23735	0.52075	0.41401	0.41083	0.31546	0.23337		0.271	0.28578	0.54669	0.22171	0.50642	0.39428	0.22992	0.26271	0.21588	0.34197	0.28208
		0.272	0.22933	0.23255	0.22993	0.46228	0.23675	0.52064	0.41453	0.40998	0.31595	0.23331		0.272	0.28402	0.54624	0.22171	0.50652	0.39396	0.23022	0.26288	0.21783	0.34062	0.28266
		0.273	0.22857	0.23136	0.23048	0.4616	0.23808	0.51955	0.41239	0.4114	0.31768	0.2337		0.273	0.28314	0.54544	0.22259	0.50586	0.39364	0.23022	0.26289	0.21783	0.34069	0.28227
		0.274	0.22987	0.23162	0.23116	0.46025	0.2375	0.51961	0.41292	0.4105	0.31855	0.23283		0.274	0.28227	0.54544	0.22325	0.50586	0.39333	0.22991	0.26273	0.21852	0.34023	0.28135
		0.275	0.22966	0.23133	0.23071	0.45861	0.23795	0.51738	0.41212	0.41108	0.32027	0.23325		0.275	0.28091	0.54507	0.22413	0.50495	0.39244	0.22992	0.26274	0.2195	0.3403	0.28096
		0.276	0.22855	0.23105	0.23027	0.45766	0.2399	0.51624	0.41025	0.41245	0.32201	0.23228		0.276	0.28052	0.5442	0.22413	0.50504	0.39247	0.23119	0.26293	0.22049	0.33903	0.28161
		0.277	0.23021	0.23073	0.23156	0.45643	0.23934	0.5163	0.41079	0.41161	0.32337	0.23144		0.277	0.27956	0.54382	0.22501	0.50473	0.39216	0.23121	0.26278	0.22215	0.33814	0.28123
		0.278	0.22987	0.23013	0.23114	0.45576	0.24005	0.51523	0.41	0.41213	0.32462	0.23202		0.278	0.27909	0.5434	0.22523	0.50382	0.3927	0.23089	0.26163	0.2228	0.3383	0.27956
		0.279	0.23056	0.22927	0.23244	0.45345	0.24022	0.51514	0.40922	0.41187	0.32598	0.23119		0.279	0.27821	0.54261	0.22611	0.50292	0.3927	0.2309	0.26165	0.2238	0.3383	0.27919
		0.28	0.23098	0.22927	0.23139	0.45345	0.24148	0.51401	0.40895	0.41235	0.32773	0.23098		0.28	0.27686	0.54179	0.22742	0.50267	0.39362	0.2306	0.26165	0.22449	0.33749	0.28012
		0.281	0.23098	0.229	0.23267	0.45169	0.2422	0.51491	0.4079	0.41241	0.32811	0.23098		0.281	0.27551	0.54141	0.2283	0.50292	0.39328	0.23032	0.26168	0.22549	0.33749	0.27975
		0.282	0.23154	0.2287	0.23229	0.45046	0.2426	0.514	0.40817	0.41204	0.32947	0.23008		0.282	0.27471	0.54137	0.2281	0.50236	0.39297	0.23128	0.26171	0.22612	0.33801	0.27945
		0.283	0.23176	0.22726	0.23256	0.44964	0.24333	0.51272	0.40633	0.41264	0.33122	0.23069		0.283	0.27416	0.54058	0.22853	0.50146	0.39475	0.23099	0.25962	0.22811	0.3381	0.27873
		0.284	0.23285	0.22726	0.2319	0.44884	0.24459	0.51279	0.40687	0.41258	0.33211	0.22991		0.284	0.27281	0.53933	0.23004	0.50146	0.39475	0.2307	0.25978	0.22912	0.3373	0.27931
		0.285	0.23233	0.22669	0.23284	0.44665	0.245	0.5116	0.40529	0.41234	0.33434	0.22981		0.285	0.27146	0.53813	0.23004	0.50146	0.39475	0.23044	0.25982	0.23013	0.33641	0.27984
		0.286	0.23309	0.22644	0.23218	0.44653	0.245	0.51153	0.40611	0.41228	0.33436	0.22974		0.286	0.27058	0.53813	0.23092	0.5008	0.39441	0.23044	0.25966	0.23013	0.33651	0.27949
		0.287	0.23257	0.22527	0.23247	0.44475	0.24701	0.51041	0.40478	0.41282	0.3361	0.22966		0.287	0.26916	0.53735	0.23092	0.5008	0.3953	0.23019	0.25966	0.2311	0.33651	0.27949
		0.288	0.23333	0.22619	0.23247	0.44396	0.24701	0.51134	0.40427	0.41277	0.33611	0.22966		0.288	0.26869	0.5361	0.23156	0.49955	0.39619	0.22988	0.25867	0.23276	0.33572	0.27975
		0.289	0.23282	0.22478	0.23277	0.44177	0.2476	0.51025	0.40376	0.41198	0.33835	0.22953		0.289	0.26734	0.53532	0.23156	0.49955	0.39619	0.22964	0.25871	0.23378	0.33582	0.27942
		0.29	0.23308	0.22386	0.23241	0.44082	0.24886	0.50926	0.40244	0.41247	0.3401	0.22877		0.29	0.26734	0.53532	0.23264	0.49981	0.39674	0.22964	0.25757	0.23378	0.33582	0.27909
		0.291	0.23308	0.22454	0.23242	0.43987	0.2487	0.50909	0.40193	0.41193	0.3401	0.22947		0.291	0.266	0.53495	0.23264	0.49916	0.39674	0.23033	0.25741	0.23475	0.33592	0.27876
		0.292	0.23335	0.22308	0.23272	0.43864	0.24963	0.50815	0.40167	0.41158	0.34234	0.228		0.292	0.26412	0.53329	0.23328	0.498	0.39853	0.23007	0.25642	0.23609	0.33514	0.27932
		0.293	0.23287	0.22377	0.23339	0.43661	0.2498	0.50889	0.40066	0.41109	0.3432	0.22866		0.293	0.26323	0.53246	0.2335	0.49826	0.39853	0.23007	0.25528	0.23642	0.33571	0.279
		0.294	0.23331	0.22293	0.23238	0.43661	0.25058	0.50787	0.39984	0.41158	0.3441	0.22932		0.294	0.26189	0.53168	0.23393	0.49852	0.39909	0.22985	0.25533	0.2374	0.33571	0.279
		0.295	0.23315	0.2224	0.23336	0.43471	0.25043	0.50684	0.3988	0.41075	0.34679	0.22857		0.295	0.261	0.53168	0.23415	0.49762	0.39909	0.22985	0.25419	0.2374	0.33582	0.27868
		0.296	0.23315	0.2224	0.23235	0.43363	0.25076	0.50781	0.39799	0.41153	0.34679	0.22857		0.296	0.25966	0.53168	0.23415	0.49788	0.39966	0.22988	0.2541	0.23774	0.33582	0.27863
		0.297	0.23271	0.22197	0.23268	0.43173	0.25155	0.50659	0.39645	0.41158	0.34854	0.22925		0.297	0.25824	0.53007	0.2335	0.49814	0.39933	0.22963	0.25311	0.23941	0.33582	0.27832
		0.298	0.23302	0.22197	0.23334	0.43145	0.25155	0.50767	0.39674	0.41075	0.3495	0.22855		0.298	0.25779	0.52883	0.23484	0.49663	0.40055	0.23035	0.25218	0.24173	0.33517	0.27896
		0.299	0.2326	0.22155	0.23235	0.42955	0.25268	0.50647	0.39543	0.4113	0.35125	0.22851		0.299	0.25644	0.52842	0.23484	0.49599	0.40112	0.23035	0.25111	0.24173	0.33517	0.27796
		0.3	0.2326	0.22248	0.23202	0.42876	0.25268	0.50746	0.3949	0.41046	0.3526	0.22848		0.3	0.2551	0.52758	0.23507	0.49599	0.40112	0.23014	0.25097	0.24273	0.33484	0.27765
		0.301	0.23192	0.22209	0.23237	0.42686	0.25275	0.50627	0.39359	0.41107	0.35395	0.22846		0.301	0.25415	0.52681	0.23576	0.49536	0.4008	0.23014	0.24991	0.24373	0.33484	0.27765
		0.302	0.23288	0.22085	0.23204	0.42562	0.25368	0.50648	0.39307	0.41074	0.35619	0.22774		0.302	0.2528	0.52597	0.236	0.49501	0.4008	0.23019	0.24879	0.24373	0.33496	0.27765
		0.303	0.23288	0.22178	0.23204	0.42562	0.25368	0.50639	0.39256	0.41018	0.35667	0.22703		0.303	0.2514	0.52597	0.23645	0.49501	0.40138	0.23019	0.24774	0.24473	0.33496	0.27761
		0.304	0.23224	0.22189	0.23141	0.42372	0.2539	0.5062	0.39125	0.41079	0.35842	0.22773		0.304	0.25006	0.52556	0.23669	0.49438	0.40138	0.23097	0.24761	0.24574	0.33463	0.27635
		0.305	0.23287	0.22234	0.23207	0.42278	0.25343	0.50633	0.39185	0.40996	0.3589	0.22631		0.305	0.2491	0.52473	0.23694	0.49403	0.40226	0.23097	0.24638	0.24574	0.33463	0.27635
		0.306	0.23299	0.22234	0.23177	0.42183	0.25377	0.50633	0.39104	0.41052	0.36114	0.22558		0.306	0.24776	0.52396	0.23764	0.49313	0.40316	0.23102	0.24527	0.24675	0.33431	0.27631
		0.307	0.23226	0.22216	0.23146	0.42088	0.254	0.50626	0.39004	0.40919	0.36114	0.22558		0.307	0.24631	0.52275	0.23875	0.49279	0.40346	0.23005	0.24417	0.24639	0.33476	0.27627
		0.308	0.23329	0.22186	0.23183	0.41964	0.25354	0.50629	0.38954	0.40892	0.36385	0.22488		0.308	0.24626	0.52235	0.23901	0.49306	0.40405	0.23011	0.24307	0.2474	0.33444	0.27624
		0.309	0.23402	0.22279	0.23116	0.41898	0.25389	0.50641	0.38936	0.40836	0.36386	0.22486		0.309	0.24492	0.52151	0.23887	0.49181	0.40495	0.23011	0.24197	0.2474	0.33444	0.27528
		0.31	0.23345	0.22262	0.23057	0.41709	0.25367	0.50624	0.38757	0.40898	0.36475	0.22487		0.31	0.24353	0.52074	0.23914	0.49181	0.40585	0.23017	0.24098	0.24776	0.33413	0.27528
		0.311	0.2341	0.22215	0.23124	0.41585	0.25274	0.5064	0.38789	0.40676	0.36659	0.22417		0.311	0.24215	0.5199	0.23986	0.49057	0.40675	0.23017	0.23988	0.24776	0.33413	0.27495
		0.312	0.23386	0.22215	0.23028	0.4152	0.25274	0.5064	0.3866	0.40732	0.36746	0.22347		0.312	0.24122	0.51829	0.24098	0.49023	0.40675	0.22927	0.23872	0.24843	0.33427	0.27492
		0.313	0.23379	0.22198	0.23028	0.4133	0.25288	0.50637	0.38611	0.406	0.36835	0.22347		0.313	0.23984	0.51829	0.24098	0.4905	0.40765	0.22927	0.23763	0.24777	0.33441	0.27492
		0.314	0.23397	0.22292	0.23068	0.41301	0.2516	0.50741	0.38596	0.40461	0.36932	0.22277		0.314	0.23847	0.51669	0.24126	0.48927	0.40885	0.22927	0.23655	0.2488	0.33396	0.27397
		0.315	0.23373	0.22292	0.22973	0.41219	0.2515	0.50655	0.38549	0.40435	0.37108	0.22209		0.315	0.23711	0.51669	0.24199	0.48954	0.40885	0.22934	0.2354	0.24815	0.33411	0.27397
		0.316	0.23373	0.22292	0.23042	0.41124	0.25093	0.50648	0.38469	0.40296	0.37108	0.22209		0.316	0.23619	0.51548	0.24266	0.4892	0.40916	0.22845	0.23525	0.24815	0.33411	0.27456
		0.317	0.23416	0.22263	0.2299	0.41013	0.25057	0.50654	0.38457	0.40214	0.37332	0.2207		0.317	0.23483	0.51548	0.24211	0.48887	0.40947	0.2295	0.23519	0.2475	0.33411	0.27456
		0.318	0.23274	0.22218	0.2299	0.40824	0.24946	0.50654	0.38361	0.40138	0.37335	0.2207		0.318	0.23348	0.51388	0.2424	0.48915	0.41037	0.2295	0.23411	0.24685	0.33381	0.27359
		0.319	0.23274	0.22313	0.2299	0.40824	0.24853	0.50654	0.38312	0.40081	0.37423	0.2207		0.319	0.23257	0.51388	0.24269	0.48825	0.41127	0.2295	0.23299	0.24685	0.33293	0.27359
		0.32	0.23203	0.22329	0.22897	0.40743	0.24946	0.50647	0.38187	0.40056	0.37601	0.22077		0.32	0.23123	0.51311	0.24383	0.48786	0.41127	0.22862	0.23194	0.24689	0.33308	0.27262
		0.321	0.2327	0.22396	0.2301	0.40663	0.24817	0.50668	0.38257	0.39974	0.37649	0.22006		0.321	0.23079	0.51227	0.24413	0.48786	0.41249	0.22886	0.23087	0.24625	0.33323	0.27293
		0.322	0.23199	0.2249	0.22945	0.40568	0.24715	0.50668	0.38128	0.39892	0.37739	0.22006		0.322	0.22855	0.51191	0.24284	0.48815	0.41158	0.22895	0.23181	0.24557	0.33279	0.2723
		0.323	0.23176	0.22585	0.22879	0.40474	0.24622	0.50662	0.38164	0.39949	0.37829	0.22006		0.323	0.22766	0.51191	0.2436	0.48781	0.41158	0.22904	0.23082	0.24493	0.33191	0.27136
		0.324	0.23083	0.2248	0.22853	0.40394	0.24622	0.5067	0.37992	0.40006	0.38005	0.2208		0.324	0.22676	0.51235	0.2436	0.4872	0.41219	0.23025	0.22971	0.2443	0.33251	0.27073
		0.325	0.23013	0.22653	0.22827	0.40205	0.24521	0.50664	0.37943	0.40012	0.38011	0.2208		0.325	0.22677	0.51079	0.24475	0.48683	0.41281	0.22929	0.2296	0.24435	0.33311	0.26977
		0.326	0.23012	0.22721	0.22904	0.40175	0.24349	0.50673	0.37887	0.39907	0.38147	0.2208		0.326	0.22455	0.51079	0.24422	0.48683	0.41191	0.22939	0.2296	0.24366	0.33251	0.26916
		0.327	0.22874	0.22807	0.22839	0.40081	0.24256	0.50681	0.37876	0.39907	0.38238	0.2208		0.327	0.22455	0.51044	0.24422	0.48683	0.41223	0.22964	0.22857	0.24303	0.33223	0.26856
		0.328	0.22851	0.22807	0.22789	0.40001	0.24162	0.50583	0.37717	0.39964	0.38414	0.2208		0.328	0.22367	0.51088	0.24422	0.48709	0.41193	0.23	0.22846	0.24346	0.33328	0.26668
		0.329	0.22804	0.22919	0.22725	0.39907	0.24034	0.50578	0.37706	0.39964	0.38465	0.22151		0.329	0.2237	0.50968	0.24583	0.48587	0.41225	0.23	0.22842	0.24247	0.33345	0.26606
		0.33	0.22735	0.23014	0.2266	0.39813	0.23905	0.50578	0.37706	0.39964	0.38557	0.22151		0.33	0.22193	0.50933	0.24538	0.48645	0.41167	0.2301	0.22834	0.24215	0.33328	0.26548
		0.331	0.22666	0.23109	0.22733	0.39734	0.23812	0.50578	0.37616	0.39971	0.38645	0.22081		0.331	0.22149	0.50933	0.24569	0.48555	0.41167	0.2301	0.22834	0.24222	0.33301	0.26583
		0.332	0.22666	0.23204	0.22644	0.3964	0.23676	0.50573	0.37568	0.39971	0.38737	0.22152		0.332	0.22197	0.50978	0.24583	0.48552	0.4126	0.23036	0.22823	0.24198	0.33364	0.26396
		0.333	0.22598	0.23221	0.22556	0.39561	0.23641	0.50474	0.37479	0.40029	0.38826	0.22156		0.333	0.22107	0.50898	0.24569	0.48552	0.4117	0.23073	0.22923	0.24067	0.33347	0.26375
		0.334	0.22598	0.23291	0.22629	0.39436	0.23419	0.50488	0.37438	0.39948	0.38965	0.22152		0.334	0.22115	0.50823	0.24698	0.48489	0.41292	0.23073	0.22818	0.24067	0.33364	0.2628
		0.335	0.22529	0.23387	0.22542	0.39358	0.23291	0.50488	0.37429	0.40029	0.38965	0.22152		0.335	0.2216	0.50873	0.24698	0.48428	0.41296	0.231	0.22814	0.24075	0.33427	0.26131
		0.336	0.22529	0.23404	0.22479	0.39264	0.23163	0.50488	0.37381	0.40029	0.39058	0.22152		0.336	0.22164	0.50873	0.24569	0.48489	0.41296	0.23111	0.22911	0.23984	0.3341	0.26076
		0.337	0.22529	0.23499	0.22392	0.39186	0.23036	0.50389	0.37255	0.4011	0.39058	0.22223		0.337	0.22254	0.50924	0.24614	0.48397	0.41267	0.23166	0.22907	0.23923	0.33474	0.25891
		0.338	0.22438	0.23499	0.22369	0.39108	0.23028	0.50286	0.37167	0.40168	0.39234	0.22227		0.338	0.2226	0.50884	0.24614	0.48397	0.4139	0.23166	0.22905	0.23901	0.33449	0.25931
		0.339	0.22438	0.23517	0.22209	0.39031	0.229	0.50286	0.37167	0.40243	0.39239	0.22223		0.339	0.2226	0.50889	0.24647	0.48365	0.413	0.23273	0.23005	0.23832	0.33432	0.25879
		0.34	0.22438	0.23517	0.22146	0.38937	0.22773	0.50286	0.3712	0.40243	0.39239	0.22295		0.34	0.22317	0.50816	0.2473	0.48364	0.41395	0.23206	0.23002	0.23782	0.33538	0.25692
		0.341	0.2237	0.23612	0.22124	0.3886	0.22552	0.50286	0.37113	0.40324	0.39239	0.22295		0.341	0.22363	0.50782	0.24775	0.48243	0.41395	0.23234	0.23	0.23782	0.33628	0.25602
		0.342	0.2237	0.23606	0.22061	0.38784	0.22458	0.50286	0.37066	0.40405	0.39239	0.22295		0.342	0.22504	0.50827	0.24775	0.48184	0.4149	0.23262	0.23	0.23703	0.33693	0.25513
		0.343	0.22347	0.2351	0.22018	0.38708	0.22425	0.50183	0.3694	0.40521	0.39327	0.22371		0.343	0.22462	0.50833	0.2473	0.48274	0.414	0.2337	0.23101	0.23574	0.33675	0.25499
		0.344	0.22257	0.23529	0.21943	0.38614	0.22392	0.50183	0.36934	0.40596	0.39327	0.22367		0.344	0.22597	0.50879	0.24775	0.48214	0.41434	0.23399	0.23202	0.23555	0.33652	0.25319
		0.345	0.22257	0.23624	0.21859	0.38539	0.22265	0.50098	0.36887	0.40596	0.39276	0.22367		0.345	0.22556	0.50885	0.2473	0.48273	0.41344	0.23453	0.23303	0.23468	0.33634	0.25363
		0.346	0.22189	0.23667	0.21859	0.38445	0.22138	0.50094	0.36887	0.40677	0.39276	0.22439		0.346	0.22706	0.50898	0.24813	0.48184	0.41474	0.23388	0.23308	0.23439	0.33741	0.25176
		0.347	0.22214	0.23592	0.21713	0.38482	0.22114	0.50015	0.36849	0.40787	0.39359	0.2237		0.347	0.22841	0.50865	0.24846	0.48184	0.41474	0.23483	0.23411	0.23422	0.33759	0.2513
		0.348	0.22284	0.23567	0.21768	0.38357	0.22052	0.49946	0.36843	0.40781	0.39406	0.22439		0.348	0.22801	0.50904	0.24801	0.48153	0.41474	0.23526	0.23511	0.23294	0.33741	0.25084
		0.349	0.22196	0.23567	0.21693	0.38283	0.21926	0.49946	0.36877	0.40862	0.39313	0.22439		0.349	0.22937	0.51076	0.24718	0.48125	0.41446	0.23557	0.23518	0.23279	0.33808	0.24998
		0.35	0.22175	0.23492	0.21653	0.3824	0.21991	0.4976	0.36793	0.4092	0.39355	0.22515		0.35	0.22985	0.51003	0.24795	0.48125	0.41446	0.23651	0.23618	0.23264	0.33808	0.24907
		0.351	0.22226	0.23516	0.21653	0.38166	0.21896	0.49776	0.36748	0.40995	0.39355	0.22652		0.351	0.23084	0.51129	0.24751	0.48157	0.41363	0.23726	0.23727	0.23137	0.33808	0.24816
		0.352	0.22226	0.23516	0.21634	0.38092	0.21866	0.49693	0.36782	0.41054	0.39355	0.22652		0.352	0.23084	0.51129	0.24751	0.48037	0.41363	0.2382	0.23832	0.2325	0.33768	0.24821
		0.353	0.22207	0.23447	0.21615	0.37947	0.21837	0.49607	0.36699	0.41187	0.39444	0.22798		0.353	0.23277	0.5115	0.24879	0.47949	0.41344	0.23758	0.23846	0.23138	0.33898	0.24641
		0.354	0.2212	0.23447	0.21521	0.37854	0.21837	0.49525	0.36778	0.41182	0.39393	0.22798		0.354	0.23241	0.51189	0.24867	0.48038	0.41254	0.23804	0.24052	0.23111	0.33857	0.24643
		0.355	0.2212	0.23447	0.21521	0.37782	0.21741	0.49426	0.36734	0.41182	0.39393	0.2287		0.355	0.23377	0.51275	0.24962	0.48013	0.41172	0.23929	0.24068	0.23115	0.33947	0.24464
		0.356	0.22173	0.23377	0.21503	0.37731	0.21808	0.4934	0.36731	0.41317	0.39482	0.22944		0.356	0.23428	0.51283	0.24951	0.48102	0.41083	0.23944	0.24277	0.23088	0.3389	0.24515
		0.357	0.22159	0.23447	0.21562	0.37607	0.21779	0.49276	0.36729	0.41236	0.39524	0.22871		0.357	0.2353	0.51455	0.24995	0.48045	0.41056	0.24009	0.24293	0.23078	0.33907	0.24388
		0.358	0.22209	0.23398	0.21482	0.3766	0.21892	0.49199	0.36773	0.41285	0.39609	0.22885		0.358	0.23615	0.51455	0.24995	0.47955	0.4103	0.24117	0.24395	0.2324	0.33868	0.24306
		0.359	0.22209	0.23398	0.21482	0.37567	0.21768	0.49096	0.36729	0.41366	0.39609	0.22885		0.359	0.23667	0.51463	0.24984	0.48013	0.4085	0.24132	0.24507	0.23161	0.3385	0.24271
		0.36	0.22247	0.23303	0.21512	0.37519	0.21864	0.49016	0.36771	0.41479	0.39694	0.2296		0.36	0.23863	0.51517	0.25111	0.47925	0.4086	0.24072	0.24628	0.23107	0.3394	0.24228
		0.361	0.22247	0.23423	0.21512	0.37519	0.21941	0.49012	0.36807	0.41479	0.39694	0.2296		0.361	0.23948	0.51517	0.25195	0.47925	0.40834	0.24198	0.24642	0.23224	0.3394	0.24148
		0.362	0.22287	0.23303	0.21573	0.37417	0.21983	0.48851	0.3677	0.41453	0.39826	0.22973		0.362	0.24053	0.51612	0.25195	0.47958	0.40718	0.24247	0.24855	0.23147	0.33973	0.24107
		0.363	0.22344	0.23209	0.21558	0.37348	0.22089	0.48749	0.36733	0.41593	0.39961	0.23049		0.363	0.24138	0.51612	0.25228	0.47868	0.40718	0.24247	0.2487	0.23194	0.33973	0.24027
		0.364	0.22329	0.23235	0.21621	0.37256	0.22063	0.48666	0.36812	0.41589	0.39958	0.23049		0.364	0.24138	0.51621	0.25184	0.47958	0.40693	0.24297	0.2508	0.23189	0.33917	0.24083
		0.365	0.2244	0.23162	0.21529	0.37302	0.2218	0.4859	0.36776	0.41642	0.40044	0.22996		0.365	0.24335	0.51676	0.25311	0.47872	0.40703	0.24239	0.25113	0.23137	0.33956	0.23996
		0.366	0.225	0.23135	0.21606	0.3721	0.22154	0.48507	0.36819	0.41561	0.40176	0.22924		0.366	0.2442	0.51676	0.25429	0.47839	0.40703	0.24331	0.2523	0.23185	0.33956	0.23918
		0.367	0.22554	0.23041	0.21655	0.37165	0.22322	0.48425	0.36862	0.41618	0.40265	0.22941		0.367	0.24472	0.51686	0.25385	0.47839	0.40588	0.24348	0.2536	0.23163	0.339	0.23975
		0.368	0.22602	0.22973	0.21642	0.37122	0.22429	0.48229	0.36783	0.41675	0.40354	0.22951		0.368	0.24549	0.51686	0.25463	0.47839	0.40588	0.24348	0.2538	0.2316	0.339	0.24024
		0.369	0.22731	0.22969	0.21718	0.3709	0.22416	0.48268	0.36871	0.4159	0.40398	0.2281		0.369	0.24602	0.51823	0.25385	0.47872	0.40449	0.24399	0.25612	0.23088	0.33867	0.23909
		0.37	0.2286	0.22781	0.21706	0.37048	0.22512	0.48187	0.36836	0.41728	0.40575	0.2282		0.37	0.24686	0.51823	0.25463	0.47901	0.40413	0.24399	0.25633	0.23158	0.33828	0.23919
		0.371	0.2286	0.22807	0.21769	0.36957	0.22621	0.48086	0.36836	0.41726	0.40575	0.2283		0.371	0.24832	0.51762	0.25546	0.47782	0.40449	0.24307	0.25664	0.23158	0.33867	0.23919
		0.372	0.22987	0.22687	0.21833	0.36859	0.22693	0.48028	0.36767	0.41706	0.40664	0.22769		0.372	0.24824	0.51803	0.25537	0.47872	0.40299	0.24324	0.25869	0.23087	0.3376	0.23969
		0.373	0.22977	0.22526	0.21822	0.36825	0.22813	0.47851	0.36733	0.41765	0.40751	0.22849		0.373	0.24824	0.51889	0.25615	0.47782	0.40299	0.24324	0.25893	0.23137	0.3376	0.23893
		0.374	0.23258	0.22522	0.21899	0.3682	0.22791	0.47871	0.36745	0.41683	0.40795	0.2272		0.374	0.24824	0.51941	0.25571	0.47872	0.40184	0.24341	0.26016	0.23119	0.33615	0.23954
		0.375	0.23249	0.22361	0.21887	0.36755	0.22985	0.47792	0.36667	0.41664	0.40884	0.22733		0.375	0.24954	0.52027	0.25571	0.47878	0.40124	0.24376	0.26155	0.23069	0.3369	0.23868
		0.376	0.23455	0.22334	0.22105	0.36632	0.22975	0.47811	0.36725	0.41644	0.4084	0.22661		0.376	0.25046	0.5201	0.25655	0.47849	0.40137	0.24285	0.26202	0.23017	0.33638	0.23819
		0.377	0.23446	0.22147	0.22094	0.36567	0.23181	0.47638	0.36648	0.41705	0.40975	0.22756		0.377	0.24954	0.52137	0.25647	0.47849	0.4001	0.24175	0.26327	0.23	0.33623	0.23868
		0.378	0.23654	0.22198	0.22094	0.36594	0.23195	0.47638	0.36616	0.41704	0.40973	0.22687		0.378	0.25091	0.52137	0.25647	0.47849	0.4001	0.24175	0.26355	0.23	0.33532	0.2388
		0.379	0.23713	0.22077	0.22161	0.36499	0.23381	0.4756	0.36554	0.41687	0.41019	0.2263		0.379	0.25169	0.5215	0.25725	0.47878	0.39987	0.24175	0.26384	0.23001	0.33517	0.23795
		0.38	0.23847	0.21984	0.22214	0.36555	0.23491	0.47482	0.36447	0.4181	0.41107	0.22713		0.38	0.25078	0.52277	0.25682	0.47912	0.39896	0.24159	0.26609	0.23001	0.33412	0.23857
		0.381	0.23914	0.21984	0.22291	0.36433	0.23567	0.47407	0.36494	0.41731	0.41154	0.22657		0.381	0.25162	0.5229	0.25682	0.47942	0.39783	0.24178	0.26652	0.23054	0.33412	0.23857
		0.382	0.24116	0.21915	0.22291	0.3652	0.2379	0.47332	0.36434	0.41872	0.41153	0.22602		0.382	0.25194	0.52261	0.25766	0.47822	0.39783	0.24086	0.26697	0.23001	0.33346	0.23857
		0.383	0.24185	0.21912	0.22369	0.36398	0.2377	0.47353	0.36452	0.41794	0.412	0.22532		0.383	0.25051	0.52259	0.25837	0.47878	0.39716	0.24036	0.26823	0.22983	0.33241	0.23908
		0.384	0.2418	0.21912	0.22431	0.36337	0.23902	0.47256	0.36377	0.41795	0.412	0.22602		0.384	0.2513	0.52231	0.25837	0.47908	0.39602	0.23944	0.26837	0.23104	0.33227	0.23908
		0.385	0.24316	0.21912	0.225	0.36275	0.24095	0.4718	0.36274	0.41857	0.41289	0.22617		0.385	0.2521	0.52359	0.25754	0.47819	0.39566	0.2391	0.26886	0.23104	0.33214	0.2392
		0.386	0.24453	0.21935	0.22578	0.36154	0.24188	0.47205	0.36294	0.41781	0.41248	0.22477		0.386	0.25205	0.52373	0.25712	0.47938	0.39452	0.2393	0.27017	0.23156	0.3311	0.23886
		0.387	0.24449	0.21816	0.22569	0.36124	0.243	0.47009	0.3622	0.41843	0.41383	0.22493		0.387	0.2521	0.52345	0.25837	0.47786	0.39362	0.23804	0.27067	0.23123	0.33137	0.23873
		0.388	0.24595	0.21883	0.22709	0.36003	0.24377	0.47056	0.36288	0.41845	0.41431	0.22494		0.388	0.25291	0.52388	0.25837	0.47696	0.39339	0.23804	0.27102	0.23175	0.33124	0.23886
		0.389	0.24661	0.21909	0.22787	0.35912	0.24394	0.47055	0.36215	0.41845	0.41478	0.22563		0.389	0.25371	0.5236	0.25837	0.47727	0.39303	0.23679	0.27157	0.23244	0.33111	0.23835
		0.39	0.24724	0.22028	0.22796	0.35912	0.24507	0.46959	0.36236	0.41849	0.4148	0.22493		0.39	0.25367	0.52445	0.25795	0.47727	0.39189	0.23666	0.27271	0.23297	0.33099	0.23886
		0.391	0.24796	0.21937	0.22865	0.35821	0.24698	0.46886	0.36138	0.41833	0.41663	0.2251		0.391	0.25312	0.52418	0.25831	0.47571	0.39212	0.23654	0.2729	0.23347	0.32997	0.23971
		0.392	0.24938	0.2203	0.23005	0.35731	0.24698	0.46886	0.36114	0.41913	0.41711	0.2251		0.392	0.25394	0.52418	0.25831	0.47601	0.39176	0.23622	0.27251	0.23416	0.32985	0.23971
		0.393	0.25071	0.22057	0.22944	0.35761	0.2483	0.46766	0.36162	0.41978	0.41714	0.2244		0.393	0.25394	0.52406	0.25873	0.47571	0.39212	0.23551	0.27406	0.23294	0.33094	0.24044
		0.394	0.25143	0.22152	0.23162	0.35671	0.24811	0.46789	0.36138	0.41903	0.4181	0.2237		0.394	0.25477	0.52449	0.25837	0.47479	0.39212	0.23519	0.27446	0.23314	0.33094	0.24044
		0.395	0.2521	0.22152	0.23162	0.35581	0.24811	0.46789	0.36115	0.41903	0.4181	0.22354		0.395	0.25424	0.52363	0.25873	0.47447	0.39236	0.23487	0.27351	0.23363	0.32952	0.24141
		0.396	0.25208	0.22298	0.23224	0.35491	0.24926	0.46692	0.36042	0.41984	0.4181	0.22354		0.396	0.25422	0.5238	0.25748	0.47447	0.39109	0.235	0.27509	0.23363	0.32931	0.24141
		0.397	0.25415	0.22208	0.2332	0.35553	0.25023	0.46621	0.36118	0.41972	0.41996	0.22231		0.397	0.25506	0.52423	0.25707	0.47388	0.39176	0.235	0.27435	0.23363	0.32921	0.24141
		0.398	0.25415	0.22306	0.23381	0.35374	0.2512	0.46621	0.36046	0.41976	0.41909	0.22231		0.398	0.25506	0.52397	0.25671	0.47355	0.3914	0.2347	0.27382	0.23383	0.32921	0.24141
		0.399	0.25482	0.22335	0.23381	0.35253	0.2512	0.46522	0.36025	0.41976	0.41909	0.22285		0.399	0.25542	0.5237	0.25707	0.47234	0.39164	0.23347	0.27407	0.23381	0.32862	0.24164
		0.4	0.25482	0.22335	0.2346	0.35195	0.2512	0.46425	0.36025	0.42054	0.41958	0.22285		0.4	0.25454	0.52387	0.25667	0.47234	0.39164	0.23363	0.27451	0.23262	0.32803	0.243
		0.401	0.25549	0.22394	0.2346	0.35195	0.25138	0.46427	0.36004	0.42061	0.41962	0.22284		0.401	0.2554	0.52431	0.2563	0.47265	0.39128	0.2324	0.27379	0.23331	0.32803	0.24312
		0.402	0.25691	0.22493	0.23547	0.35043	0.25024	0.4645	0.36174	0.41921	0.41924	0.22183		0.402	0.25539	0.52491	0.25546	0.47176	0.39093	0.2324	0.27305	0.23331	0.32794	0.24262
		0.403	0.25617	0.22615	0.23626	0.34954	0.25121	0.4645	0.36103	0.41921	0.41973	0.22183		0.403	0.25489	0.52405	0.25506	0.47086	0.39207	0.23206	0.27234	0.23331	0.32695	0.24348
		0.404	0.25685	0.22646	0.23626	0.34923	0.2514	0.46355	0.36204	0.42007	0.41978	0.22182		0.404	0.25539	0.52509	0.25465	0.47086	0.39116	0.2323	0.27258	0.23331	0.32679	0.24434
		0.405	0.25753	0.22677	0.23626	0.34866	0.2514	0.46256	0.36134	0.42007	0.41891	0.22237		0.405	0.2554	0.52483	0.25429	0.47086	0.39081	0.23226	0.2721	0.23282	0.3258	0.24434
		0.406	0.2568	0.22686	0.23705	0.34776	0.2514	0.46256	0.36134	0.42007	0.41894	0.22307		0.406	0.25491	0.52528	0.25341	0.46996	0.39196	0.2317	0.27141	0.23331	0.3249	0.24471
		0.407	0.2568	0.22686	0.23705	0.3472	0.2514	0.46158	0.36063	0.42012	0.41894	0.22293		0.407	0.25492	0.52502	0.25305	0.46875	0.39196	0.23195	0.27072	0.23401	0.32482	0.24471
		0.408	0.25745	0.22842	0.23724	0.346	0.25159	0.4616	0.36117	0.42079	0.41814	0.22293		0.408	0.25492	0.52521	0.25226	0.46964	0.3914	0.23101	0.27124	0.2323	0.3251	0.24458
		0.409	0.25745	0.22934	0.23793	0.34513	0.25082	0.46255	0.36187	0.41939	0.41727	0.22336		0.409	0.25492	0.52496	0.25226	0.46843	0.39164	0.231	0.27057	0.23298	0.32378	0.24545
		0.41	0.25673	0.22945	0.23793	0.34457	0.24986	0.46158	0.36187	0.41939	0.41727	0.22405		0.41	0.25494	0.52471	0.25105	0.46754	0.39129	0.22981	0.26991	0.23249	0.32372	0.24496
		0.411	0.25674	0.23069	0.23873	0.34338	0.24986	0.46157	0.36187	0.41944	0.41644	0.22463		0.411	0.25496	0.52446	0.25066	0.46665	0.39129	0.22981	0.26897	0.2332	0.32275	0.24496
		0.412	0.25671	0.23103	0.23813	0.34372	0.25024	0.46061	0.36119	0.41887	0.41648	0.22465		0.412	0.25412	0.52491	0.24942	0.46722	0.39063	0.22982	0.26903	0.2335	0.32178	0.24631
		0.413	0.25528	0.23194	0.23742	0.34168	0.24945	0.46133	0.36141	0.41902	0.41562	0.22511		0.413	0.25412	0.52511	0.24906	0.46602	0.39028	0.22985	0.26859	0.2342	0.32131	0.24496
		0.414	0.25457	0.2332	0.23742	0.34084	0.24849	0.4606	0.36141	0.41902	0.41562	0.22583		0.414	0.25502	0.52486	0.24746	0.46513	0.38938	0.22988	0.26794	0.23442	0.32131	0.24496
		0.415	0.25387	0.2332	0.23822	0.33995	0.24867	0.4606	0.36141	0.41846	0.41479	0.22711		0.415	0.25502	0.52462	0.24782	0.46361	0.38963	0.22963	0.26679	0.23612	0.32035	0.24534
		0.416	0.25386	0.23479	0.23782	0.33936	0.24792	0.46157	0.36286	0.41789	0.41397	0.22704		0.416	0.25505	0.52438	0.24661	0.46361	0.38963	0.22875	0.26637	0.23612	0.32035	0.24486
		0.417	0.25245	0.23458	0.23782	0.33853	0.24696	0.46059	0.36286	0.41734	0.41447	0.22693		0.417	0.25469	0.52483	0.24587	0.4633	0.38872	0.2288	0.26666	0.23612	0.31985	0.24621
		0.418	0.25103	0.2357	0.23702	0.33832	0.24715	0.45937	0.36187	0.41812	0.41452	0.22838		0.418	0.25419	0.52328	0.24463	0.46147	0.38863	0.22886	0.26582	0.23783	0.31894	0.24649
		0.419	0.25032	0.23662	0.23792	0.33722	0.24523	0.46034	0.36258	0.4175	0.41371	0.22891		0.419	0.25559	0.5239	0.24427	0.46147	0.38897	0.22893	0.26396	0.23854	0.31889	0.24649
		0.42	0.25033	0.23696	0.23733	0.33695	0.24544	0.45937	0.36262	0.41685	0.4134	0.22823		0.42	0.25509	0.5228	0.24342	0.45996	0.38948	0.22848	0.26312	0.23854	0.31757	0.24689
		0.421	0.24822	0.23752	0.23594	0.33679	0.24468	0.45912	0.36215	0.41702	0.41295	0.22893		0.421	0.25472	0.52302	0.24268	0.45966	0.38858	0.2291	0.26312	0.23905	0.31749	0.24736
		0.422	0.24751	0.23843	0.23605	0.33535	0.24373	0.45937	0.36357	0.41647	0.41265	0.2295		0.422	0.25476	0.52279	0.24109	0.45936	0.38858	0.22888	0.26251	0.23976	0.31708	0.24689
		0.423	0.24681	0.23843	0.23605	0.33457	0.24297	0.45937	0.3631	0.41647	0.41316	0.2295		0.423	0.25476	0.5217	0.24145	0.45817	0.3891	0.22877	0.26044	0.24025	0.31614	0.24788
		0.424	0.24542	0.2399	0.23489	0.33441	0.24222	0.45912	0.36335	0.41593	0.41242	0.23017		0.424	0.25613	0.52102	0.24024	0.45697	0.3891	0.2295	0.25983	0.24095	0.31614	0.24741
		0.425	0.24473	0.23934	0.2343	0.33352	0.24127	0.45912	0.36335	0.41593	0.41249	0.22951		0.425	0.25563	0.51993	0.23938	0.45668	0.39053	0.22961	0.2587	0.24144	0.31388	0.24829
		0.426	0.24404	0.23913	0.2343	0.33275	0.24147	0.45815	0.36361	0.4154	0.41306	0.23019		0.426	0.25527	0.52016	0.23827	0.45606	0.38963	0.22974	0.2581	0.24195	0.31385	0.24829
		0.427	0.24262	0.23969	0.23362	0.33173	0.23979	0.45912	0.36387	0.41479	0.41221	0.23087		0.427	0.25578	0.51993	0.23706	0.45516	0.38963	0.22988	0.25626	0.24147	0.31382	0.24829
		0.428	0.24193	0.23969	0.23362	0.33084	0.23905	0.45816	0.36387	0.41479	0.41279	0.23156		0.428	0.25527	0.51885	0.23656	0.45458	0.39017	0.23062	0.25546	0.24195	0.31159	0.24917
		0.429	0.24125	0.24005	0.23329	0.33034	0.23811	0.45912	0.36465	0.41365	0.41259	0.23085		0.429	0.25578	0.51903	0.23621	0.45368	0.39017	0.23077	0.25362	0.24266	0.31157	0.24883
		0.43	0.23989	0.24063	0.23249	0.33048	0.23761	0.45816	0.36493	0.41452	0.41208	0.23232		0.43	0.25578	0.51795	0.23497	0.45311	0.39072	0.23042	0.25158	0.24315	0.30975	0.24971
		0.431	0.23848	0.24063	0.23205	0.32949	0.23666	0.45816	0.36565	0.41313	0.41182	0.23158		0.431	0.25501	0.51841	0.23338	0.45377	0.38947	0.23168	0.25066	0.24295	0.30889	0.24984
		0.432	0.23707	0.23987	0.23205	0.32836	0.23572	0.45841	0.36469	0.41253	0.41241	0.23235		0.432	0.25501	0.51733	0.23288	0.4532	0.38949	0.23261	0.24933	0.24415	0.30707	0.25072
		0.433	0.2364	0.24077	0.23153	0.32724	0.23479	0.45842	0.36542	0.41192	0.41165	0.23227		0.433	0.25466	0.51798	0.23253	0.4523	0.38949	0.23246	0.2475	0.24415	0.30665	0.25027
		0.434	0.23505	0.24046	0.23015	0.32828	0.23431	0.45744	0.36548	0.4128	0.41182	0.23314		0.434	0.25466	0.51776	0.23129	0.4523	0.38984	0.23246	0.24566	0.24366	0.30574	0.25027
		0.435	0.23364	0.23993	0.23015	0.32757	0.23431	0.45745	0.36577	0.4128	0.41105	0.23248		0.435	0.25381	0.51669	0.23006	0.45175	0.38952	0.23283	0.24435	0.24345	0.30441	0.2516
		0.436	0.23298	0.23993	0.22892	0.32622	0.23267	0.45771	0.36651	0.41141	0.41082	0.23321		0.436	0.25433	0.51648	0.23006	0.45175	0.38952	0.23269	0.24378	0.24415	0.30349	0.25115
		0.437	0.2309	0.23963	0.22827	0.32574	0.23292	0.45746	0.36606	0.41221	0.41039	0.23399		0.437	0.25433	0.51541	0.22921	0.45057	0.39045	0.23255	0.24156	0.24516	0.30217	0.25115
		0.438	0.22953	0.24053	0.22764	0.32463	0.23081	0.45772	0.3668	0.41161	0.41016	0.23474		0.438	0.2548	0.5152	0.22798	0.4503	0.38956	0.23242	0.23974	0.24516	0.30125	0.25115
		0.439	0.22962	0.24001	0.22648	0.32441	0.2313	0.45796	0.36732	0.41089	0.41036	0.23411		0.439	0.25257	0.51459	0.22761	0.44969	0.38897	0.23391	0.23881	0.24565	0.29994	0.25204
		0.44	0.22823	0.2404	0.22664	0.3246	0.23062	0.45894	0.36805	0.4097	0.41015	0.23411		0.44	0.2531	0.51439	0.22675	0.44942	0.38873	0.23378	0.23698	0.24567	0.29902	0.25115
		0.441	0.22686	0.23973	0.22601	0.32372	0.22968	0.45823	0.36805	0.40962	0.4111	0.23489		0.441	0.2531	0.51286	0.22675	0.44825	0.38903	0.23366	0.23589	0.24686	0.29771	0.25159
		0.442	0.22492	0.24085	0.22539	0.32303	0.22929	0.45896	0.36835	0.40983	0.41036	0.23569		0.442	0.25362	0.51266	0.22675	0.44765	0.38851	0.23354	0.23426	0.24808	0.2973	0.25159
		0.443	0.22356	0.23996	0.22402	0.32215	0.22906	0.45824	0.36887	0.40903	0.41047	0.23569		0.443	0.25278	0.51206	0.22553	0.44738	0.38823	0.23378	0.23317	0.24839	0.29548	0.25292
		0.444	0.22295	0.24163	0.22381	0.32172	0.22864	0.45921	0.37013	0.40852	0.41027	0.23511		0.444	0.25331	0.511	0.22516	0.44679	0.38772	0.23367	0.23156	0.24909	0.29509	0.25159
		0.445	0.22235	0.24074	0.22301	0.32126	0.22799	0.45947	0.37013	0.40852	0.41039	0.23511		0.445	0.25283	0.51014	0.22467	0.44595	0.38678	0.23543	0.22993	0.25083	0.29337	0.2526
		0.446	0.221	0.24163	0.2232	0.32105	0.22683	0.45947	0.37086	0.40793	0.4102	0.23454		0.446	0.25198	0.50908	0.22468	0.44601	0.38689	0.23559	0.22886	0.25063	0.29247	0.25394
		0.447	0.21966	0.24074	0.22261	0.31996	0.22683	0.45948	0.3713	0.40654	0.41032	0.23379		0.447	0.25251	0.50889	0.22345	0.44477	0.38602	0.23559	0.22818	0.25184	0.29117	0.25305
		0.448	0.21915	0.24226	0.22165	0.32064	0.22619	0.45972	0.37255	0.40595	0.41057	0.23321		0.448	0.25251	0.50697	0.22383	0.44426	0.38702	0.23541	0.22606	0.25254	0.29026	0.25349
		0.449	0.21787	0.24177	0.22086	0.32018	0.22619	0.45972	0.37255	0.40595	0.41122	0.23325		0.449	0.25221	0.50725	0.22347	0.44393	0.38652	0.2367	0.22606	0.25306	0.28991	0.25305
		0.45	0.21662	0.24266	0.22128	0.3189	0.22526	0.46097	0.37329	0.40537	0.41039	0.23329		0.45	0.25221	0.50534	0.22349	0.44335	0.38716	0.23661	0.22526	0.25355	0.28859	0.25394
		0.451	0.21598	0.24177	0.22049	0.3189	0.22463	0.46097	0.37424	0.40456	0.41105	0.23256		0.451	0.25167	0.50429	0.22263	0.44162	0.38732	0.23646	0.22317	0.25477	0.2877	0.25394
		0.452	0.21544	0.24346	0.22013	0.31959	0.2237	0.46095	0.37476	0.40398	0.41049	0.232		0.452	0.25137	0.50372	0.22228	0.44253	0.38683	0.23775	0.22357	0.25408	0.28642	0.25438
		0.453	0.21553	0.24235	0.22114	0.31828	0.2234	0.46121	0.37563	0.40317	0.4117	0.22981		0.453	0.25137	0.5022	0.22267	0.4408	0.38749	0.23768	0.22295	0.25579	0.28515	0.25527
		0.454	0.2149	0.24147	0.22035	0.3174	0.2237	0.46121	0.37563	0.40236	0.41184	0.22987		0.454	0.25048	0.5006	0.22322	0.44083	0.3872	0.23756	0.22221	0.25457	0.28375	0.25514
		0.455	0.21514	0.24188	0.22	0.31808	0.22278	0.4612	0.37688	0.40187	0.41169	0.22932		0.455	0.25102	0.50042	0.22369	0.43992	0.38758	0.23756	0.22173	0.25579	0.28335	0.25514
		0.456	0.21524	0.241	0.21944	0.3172	0.22308	0.4612	0.37732	0.40097	0.41184	0.22853		0.456	0.25019	0.49901	0.22374	0.44027	0.38655	0.23879	0.2215	0.2551	0.28121	0.25647
		0.457	0.21535	0.24118	0.22047	0.3172	0.22185	0.46242	0.37776	0.39958	0.4117	0.22788		0.457	0.24935	0.49815	0.22413	0.43888	0.38728	0.23874	0.22092	0.25579	0.2803	0.25635
		0.458	0.21561	0.24096	0.22047	0.3172	0.22216	0.4617	0.37924	0.39967	0.41185	0.22648		0.458	0.24907	0.49846	0.2234	0.43948	0.38631	0.24004	0.22081	0.2551	0.27909	0.2568
		0.459	0.21634	0.24073	0.2207	0.3157	0.22093	0.46293	0.37968	0.39747	0.41212	0.22577		0.459	0.24852	0.49743	0.22347	0.43833	0.38581	0.23962	0.22015	0.25579	0.27686	0.2568
		0.46	0.21662	0.24051	0.22038	0.31701	0.22123	0.46196	0.38065	0.39747	0.41242	0.22376		0.46	0.24686	0.49672	0.2244	0.43839	0.38646	0.23897	0.22049	0.25457	0.27515	0.25713
		0.461	0.21675	0.23987	0.22038	0.31613	0.22123	0.46196	0.38065	0.39689	0.41242	0.22376		0.461	0.24741	0.49537	0.2244	0.43747	0.38601	0.2399	0.21951	0.25477	0.27515	0.25713
		0.462	0.2184	0.23877	0.22142	0.31482	0.22031	0.46223	0.38154	0.39469	0.41231	0.22227		0.462	0.24658	0.49484	0.22494	0.43785	0.3859	0.24024	0.21987	0.25457	0.27306	0.25759
		0.463	0.21857	0.23857	0.22032	0.3157	0.22147	0.46223	0.38206	0.39478	0.41247	0.22166		0.463	0.24489	0.49415	0.22589	0.43824	0.38538	0.23965	0.22017	0.25457	0.27131	0.25794
		0.464	0.21931	0.23659	0.22111	0.31439	0.22123	0.4625	0.38296	0.39398	0.41302	0.22009		0.464	0.24545	0.49415	0.22589	0.437	0.38532	0.24021	0.22062	0.25477	0.27048	0.25706
		0.465	0.22023	0.23597	0.22111	0.31439	0.22123	0.4625	0.38224	0.3933	0.41318	0.22009		0.465	0.24411	0.49277	0.22598	0.4377	0.38526	0.24058	0.22055	0.25457	0.26925	0.25741
		0.466	0.22176	0.23617	0.22216	0.31377	0.22024	0.46277	0.38393	0.392	0.41308	0.218		0.466	0.24324	0.49226	0.22711	0.43687	0.38517	0.24	0.2214	0.25457	0.2676	0.25818
		0.467	0.22191	0.23555	0.22242	0.3142	0.22117	0.46305	0.38439	0.3912	0.41243	0.218		0.467	0.24299	0.4921	0.22711	0.43687	0.38434	0.24	0.2218	0.25477	0.26629	0.2572
		0.468	0.2233	0.23445	0.22321	0.31289	0.22086	0.46332	0.38413	0.39039	0.41371	0.21722		0.468	0.24213	0.49074	0.22769	0.43583	0.38391	0.23944	0.22309	0.25474	0.26597	0.25757
		0.469	0.22516	0.23514	0.22213	0.3127	0.22018	0.46428	0.38485	0.38981	0.41307	0.21592		0.469	0.24073	0.49024	0.22867	0.43625	0.38307	0.23942	0.22439	0.25527	0.26396	0.25804
		0.47	0.22577	0.23404	0.22319	0.31228	0.22018	0.46456	0.3853	0.389	0.4138	0.21452		0.47	0.24127	0.48993	0.22954	0.43473	0.3831	0.23942	0.22393	0.25544	0.26396	0.25785
		0.471	0.22655	0.23359	0.22319	0.31182	0.22111	0.46456	0.3853	0.389	0.41398	0.21452		0.471	0.23992	0.48824	0.22926	0.43523	0.38186	0.2398	0.22477	0.25544	0.26238	0.25833
		0.472	0.22715	0.23273	0.22398	0.3105	0.22081	0.46484	0.38576	0.38739	0.41373	0.21297		0.472	0.23906	0.4876	0.23113	0.43444	0.38189	0.23926	0.22744	0.25593	0.26171	0.25872
		0.473	0.22871	0.23318	0.22371	0.3105	0.22169	0.46484	0.38629	0.38749	0.41409	0.21234		0.473	0.24045	0.48675	0.23113	0.43416	0.38108	0.23926	0.2274	0.25614	0.2604	0.25785
		0.474	0.22947	0.23294	0.22478	0.3105	0.22048	0.46512	0.38694	0.3861	0.41403	0.21167		0.474	0.23903	0.48613	0.23214	0.43338	0.38074	0.23833	0.22921	0.25562	0.26017	0.25817
		0.475	0.23025	0.23318	0.22478	0.30962	0.22048	0.46512	0.38766	0.3861	0.41403	0.2109		0.475	0.23821	0.48481	0.23187	0.43297	0.37954	0.23873	0.23054	0.25663	0.25913	0.25865
		0.476	0.23086	0.23208	0.22585	0.30831	0.22087	0.46541	0.38813	0.3853	0.41398	0.2095		0.476	0.23876	0.48467	0.23363	0.43241	0.38083	0.23873	0.23101	0.25562	0.25878	0.25858
		0.477	0.23164	0.23146	0.22506	0.30831	0.22087	0.46541	0.38761	0.3853	0.41398	0.2095		0.477	0.23736	0.48337	0.23377	0.43173	0.37964	0.23912	0.23323	0.25611	0.25778	0.25899
		0.478	0.23318	0.23163	0.22696	0.30681	0.22059	0.46665	0.38952	0.38471	0.41393	0.20883		0.478	0.23792	0.48291	0.2344	0.43213	0.37896	0.23861	0.23458	0.25562	0.25745	0.25855
		0.479	0.23318	0.23101	0.22696	0.30681	0.22152	0.46665	0.38952	0.38412	0.41332	0.20883		0.479	0.23792	0.48193	0.23568	0.43099	0.38023	0.23912	0.23593	0.25681	0.2563	0.25942
		0.48	0.23535	0.23125	0.22671	0.30681	0.22177	0.46666	0.38977	0.38422	0.41352	0.20821		0.48	0.23709	0.48149	0.23591	0.4312	0.37958	0.23861	0.23779	0.25581	0.25663	0.25892
		0.481	0.23673	0.23125	0.2275	0.30681	0.22243	0.46695	0.39096	0.38342	0.41349	0.20806		0.481	0.23707	0.48021	0.23695	0.43047	0.38009	0.2381	0.24051	0.2551	0.25543	0.26023
		0.482	0.23752	0.2304	0.2278	0.30681	0.22336	0.46695	0.3905	0.38342	0.41368	0.20806		0.482	0.23707	0.48008	0.23783	0.43028	0.37977	0.2377	0.24051	0.25532	0.2552	0.25932
		0.483	0.23767	0.2306	0.22862	0.30485	0.22191	0.4679	0.39144	0.38286	0.41269	0.20881		0.483	0.23705	0.47881	0.23888	0.42957	0.37988	0.2381	0.24323	0.2543	0.2542	0.26063
		0.484	0.23846	0.23	0.22892	0.30485	0.22261	0.4679	0.3912	0.38286	0.41209	0.20881		0.484	0.23624	0.47922	0.23954	0.43052	0.37875	0.23852	0.2446	0.25381	0.25397	0.26028
		0.485	0.23984	0.22974	0.22972	0.30485	0.22328	0.46819	0.39239	0.38263	0.41287	0.20804		0.485	0.23623	0.47826	0.2406	0.42887	0.38012	0.23761	0.24647	0.2533	0.25239	0.26156
		0.486	0.24126	0.23	0.23002	0.30397	0.22422	0.46848	0.39194	0.38263	0.41171	0.20944		0.486	0.23623	0.47784	0.24127	0.42963	0.37901	0.23761	0.24735	0.25281	0.25191	0.26207
		0.487	0.24141	0.23	0.23063	0.30379	0.22373	0.46944	0.3929	0.38205	0.41091	0.20956		0.487	0.23542	0.47743	0.24234	0.42895	0.37915	0.23803	0.2501	0.25159	0.25145	0.26255
		0.488	0.2428	0.22955	0.23063	0.30379	0.22466	0.46944	0.39318	0.38205	0.41033	0.21095		0.488	0.23601	0.47731	0.24323	0.42895	0.37839	0.23803	0.2506	0.25182	0.25056	0.26203
		0.489	0.24343	0.22895	0.23095	0.3029	0.2256	0.46973	0.39347	0.38263	0.41033	0.21172		0.489	0.23542	0.47608	0.24432	0.42827	0.37898	0.23754	0.25336	0.2501	0.24924	0.26249
		0.49	0.24358	0.22963	0.2318	0.30202	0.2249	0.47068	0.39371	0.38195	0.40954	0.21311		0.49	0.23601	0.47596	0.24432	0.42827	0.3787	0.23712	0.25387	0.25033	0.24882	0.26249
		0.491	0.24481	0.22851	0.23237	0.3007	0.2256	0.47127	0.39396	0.38115	0.40933	0.21375		0.491	0.23461	0.47557	0.2461	0.42767	0.37887	0.23664	0.25663	0.24911	0.24795	0.26296
		0.492	0.2456	0.22834	0.2327	0.3007	0.22654	0.47128	0.39426	0.38195	0.40954	0.21515		0.492	0.23601	0.47557	0.24651	0.42743	0.37931	0.23664	0.25715	0.24863	0.24689	0.26296
		0.493	0.24545	0.22775	0.23303	0.30025	0.22703	0.47157	0.39381	0.38195	0.40954	0.21655		0.493	0.23462	0.47425	0.2485	0.42702	0.37923	0.23574	0.25992	0.24863	0.24625	0.2643
		0.494	0.2456	0.22844	0.23388	0.29919	0.22681	0.47283	0.39432	0.38128	0.40876	0.21859		0.494	0.23521	0.47535	0.2492	0.4278	0.37893	0.23617	0.26077	0.24743	0.24546	0.26397
		0.495	0.24625	0.22743	0.23422	0.29919	0.22755	0.47378	0.39463	0.3807	0.40876	0.21859		0.495	0.23524	0.47432	0.24991	0.42661	0.37991	0.23526	0.2627	0.24717	0.24501	0.26343
		0.496	0.24625	0.22771	0.2337	0.29874	0.22827	0.47409	0.39419	0.3807	0.40876	0.21999		0.496	0.23524	0.47405	0.25145	0.42627	0.37887	0.23526	0.2641	0.24717	0.24423	0.26395
		0.497	0.24639	0.22843	0.2349	0.29768	0.22882	0.476	0.39429	0.38084	0.40797	0.22216		0.497	0.23524	0.47313	0.25145	0.42531	0.37887	0.23526	0.26548	0.24717	0.24321	0.26395
		0.498	0.24778	0.22872	0.2349	0.29768	0.22958	0.47631	0.39386	0.38084	0.40797	0.22269		0.498	0.23526	0.47277	0.25372	0.42451	0.37954	0.2339	0.26745	0.24668	0.24331	0.26395
		0.499	0.24778	0.2283	0.23473	0.2968	0.2303	0.47631	0.39418	0.38084	0.40777	0.22409		0.499	0.23608	0.47323	0.25372	0.42355	0.3788	0.2339	0.26798	0.2462	0.2423	0.26395
		0.5	0.24763	0.22818	0.23638	0.29592	0.23089	0.47756	0.39279	0.38133	0.40777	0.2254		0.5	0.2359	0.47279	0.2547	0.42316	0.37857	0.233	0.27074	0.24523	0.24258	0.2631
		0.501	0.24778	0.22904	0.23621	0.29619	0.23089	0.47852	0.39389	0.38075	0.40699	0.22626		0.501	0.23671	0.47188	0.25513	0.42204	0.37829	0.233	0.27078	0.24523	0.24159	0.26397
		0.502	0.24798	0.22964	0.23543	0.29576	0.23167	0.47947	0.39304	0.38214	0.40662	0.22755		0.502	0.23674	0.47106	0.25629	0.42092	0.37875	0.233	0.27131	0.24645	0.24102	0.26259
		0.503	0.24719	0.22882	0.23631	0.29488	0.23228	0.47948	0.39201	0.38205	0.4064	0.22886		0.503	0.23737	0.47202	0.25745	0.42069	0.37853	0.23255	0.27407	0.24476	0.24162	0.26262
		0.504	0.24734	0.23054	0.23615	0.29384	0.23324	0.48169	0.39237	0.38148	0.40642	0.22952		0.504	0.23821	0.47031	0.25774	0.41965	0.37899	0.23211	0.27465	0.24525	0.24065	0.26347
		0.505	0.24719	0.23085	0.2373	0.29384	0.23382	0.48169	0.39148	0.38205	0.40642	0.23026		0.505	0.23741	0.4708	0.25789	0.41965	0.37873	0.23255	0.27603	0.24453	0.24086	0.26264
		0.506	0.2456	0.23092	0.2373	0.29209	0.2344	0.482	0.39137	0.38278	0.40642	0.23159		0.506	0.2389	0.46982	0.25997	0.41831	0.37923	0.23166	0.27796	0.24429	0.24	0.26215
		0.507	0.24545	0.23123	0.2373	0.29209	0.23537	0.48295	0.39008	0.38278	0.40642	0.23214		0.507	0.23895	0.4709	0.25983	0.41831	0.37851	0.23212	0.27934	0.24309	0.24024	0.26132
		0.508	0.2456	0.23296	0.23804	0.29104	0.235	0.4839	0.39124	0.38221	0.40586	0.23225		0.508	0.23895	0.46921	0.26059	0.41705	0.37945	0.23212	0.28022	0.24359	0.23971	0.26166
		0.509	0.24388	0.2325	0.23881	0.29017	0.23582	0.48486	0.3899	0.38213	0.40564	0.23359		0.509	0.24047	0.46883	0.2618	0.41586	0.37996	0.23123	0.28136	0.24336	0.23919	0.26121
		0.51	0.24388	0.23336	0.23881	0.2893	0.23658	0.48486	0.3895	0.38221	0.40564	0.23348		0.51	0.24047	0.46942	0.26156	0.4149	0.38043	0.23169	0.28358	0.24217	0.23946	0.26036
		0.511	0.24388	0.23368	0.2383	0.2893	0.2374	0.4858	0.38823	0.38221	0.40564	0.23416		0.511	0.24113	0.46854	0.26201	0.41379	0.38043	0.23169	0.28358	0.24171	0.23906	0.25988
		0.512	0.24343	0.23455	0.23868	0.28826	0.2372	0.48675	0.38942	0.38245	0.40486	0.23343		0.512	0.24253	0.46906	0.26278	0.41283	0.3809	0.23171	0.28418	0.24126	0.23816	0.25937
		0.513	0.24186	0.23499	0.23905	0.28738	0.23789	0.48677	0.38772	0.38237	0.40465	0.23479		0.513	0.24188	0.46872	0.26391	0.41259	0.38069	0.2313	0.2864	0.23957	0.23886	0.25856
		0.514	0.24246	0.23499	0.23905	0.28605	0.23887	0.48771	0.38733	0.38302	0.40465	0.23468		0.514	0.24327	0.46925	0.2638	0.41163	0.38069	0.2313	0.28695	0.23912	0.23846	0.25805
		0.515	0.24246	0.23499	0.23855	0.28605	0.23984	0.48771	0.38648	0.38302	0.40465	0.23464		0.515	0.24335	0.46845	0.26471	0.41053	0.38117	0.2313	0.28756	0.23912	0.23674	0.25759
		0.516	0.24246	0.23499	0.23855	0.28501	0.24048	0.48771	0.38571	0.3836	0.40546	0.23523		0.516	0.24335	0.46818	0.26452	0.41038	0.38165	0.23176	0.28922	0.23844	0.23671	0.25759
		0.517	0.24183	0.23581	0.23983	0.28414	0.24036	0.48772	0.38441	0.38352	0.40602	0.23592		0.517	0.24403	0.46872	0.26444	0.40965	0.38165	0.23179	0.28984	0.23726	0.23633	0.25622
		0.518	0.24199	0.23633	0.23971	0.28311	0.24036	0.48963	0.38366	0.3836	0.40524	0.2359		0.518	0.24552	0.46867	0.26569	0.40846	0.38216	0.23093	0.29039	0.23631	0.23585	0.25533
		0.519	0.24199	0.23633	0.23971	0.28294	0.24121	0.48962	0.38283	0.3836	0.40524	0.2359		0.519	0.2456	0.46842	0.26561	0.4075	0.38216	0.23143	0.29122	0.23513	0.23547	0.25484
		0.52	0.24183	0.2372	0.23921	0.28207	0.24218	0.48962	0.38208	0.3836	0.40524	0.2365		0.52	0.24621	0.46902	0.26458	0.40735	0.38144	0.23191	0.29211	0.23395	0.23546	0.25397
		0.521	0.24183	0.2372	0.23921	0.28207	0.24218	0.49028	0.38126	0.3836	0.40524	0.2364		0.521	0.2463	0.46957	0.26458	0.40639	0.38264	0.23194	0.29267	0.23278	0.23462	0.25348
		0.522	0.24105	0.2372	0.23871	0.2812	0.24297	0.49028	0.38053	0.3836	0.40661	0.2364		0.522	0.2477	0.46933	0.26497	0.40529	0.38264	0.2311	0.29356	0.23234	0.23425	0.25212
		0.523	0.24089	0.23685	0.23822	0.27987	0.24297	0.49124	0.38017	0.38417	0.40661	0.23702		0.523	0.24779	0.46933	0.2649	0.40433	0.38264	0.23163	0.29356	0.23192	0.23464	0.25162
		0.524	0.24011	0.23649	0.23793	0.279	0.24365	0.49125	0.37889	0.38409	0.4064	0.23702		0.524	0.24929	0.46989	0.26484	0.40323	0.38264	0.23163	0.29356	0.23118	0.23427	0.25114
		0.525	0.23949	0.23737	0.23783	0.27781	0.24267	0.49286	0.37818	0.38352	0.40562	0.23702		0.525	0.24912	0.46966	0.2639	0.40323	0.38264	0.23216	0.29447	0.23001	0.23384	0.25027
		0.526	0.23949	0.23825	0.23734	0.27781	0.24336	0.49286	0.37737	0.3836	0.407	0.23704		0.526	0.24922	0.47027	0.26384	0.40213	0.38264	0.23182	0.29447	0.23001	0.23348	0.24978
		0.527	0.23933	0.23759	0.23812	0.27647	0.24318	0.49413	0.37702	0.38278	0.40738	0.23626		0.527	0.25062	0.47023	0.26379	0.40117	0.38264	0.23188	0.2953	0.23011	0.23353	0.2493
		0.528	0.23933	0.23759	0.23724	0.27513	0.24399	0.49384	0.37667	0.38336	0.40816	0.23549		0.528	0.25072	0.4708	0.26291	0.40007	0.38264	0.23188	0.2953	0.23011	0.23353	0.24882
		0.529	0.2381	0.23791	0.23646	0.27497	0.24399	0.49384	0.37635	0.38344	0.40876	0.23544		0.529	0.25273	0.4722	0.2624	0.39911	0.38264	0.2325	0.29523	0.22927	0.23442	0.24659
		0.53	0.2381	0.23845	0.23598	0.27411	0.24399	0.49479	0.37601	0.38402	0.40876	0.23468		0.53	0.25362	0.47137	0.26147	0.39815	0.38264	0.23257	0.29495	0.23002	0.23407	0.24611
		0.531	0.23733	0.23845	0.23598	0.27411	0.2448	0.4945	0.37567	0.38402	0.41013	0.23468		0.531	0.25284	0.4726	0.26143	0.39802	0.38192	0.23306	0.29578	0.22927	0.23455	0.24659
		0.532	0.2375	0.23811	0.23471	0.27308	0.2448	0.4945	0.375	0.3846	0.41013	0.23393		0.532	0.25435	0.47257	0.26051	0.39765	0.38264	0.23314	0.29578	0.22833	0.23455	0.24611
		0.533	0.2375	0.239	0.23471	0.27308	0.2448	0.49517	0.37422	0.3838	0.4109	0.23319		0.533	0.25435	0.47315	0.26048	0.39669	0.38264	0.23371	0.29578	0.22833	0.23463	0.24564
		0.534	0.23673	0.23899	0.23423	0.27206	0.2448	0.49517	0.37471	0.3838	0.4115	0.23245		0.534	0.25513	0.47377	0.26048	0.3956	0.38383	0.23371	0.29523	0.22792	0.23429	0.24428
		0.535	0.23673	0.23923	0.23375	0.27159	0.24562	0.49546	0.37439	0.38299	0.41287	0.23104		0.535	0.25525	0.47357	0.25957	0.39463	0.38383	0.23379	0.29523	0.22792	0.23471	0.24423
		0.536	0.23579	0.2389	0.23423	0.26923	0.24552	0.49614	0.37361	0.38291	0.41267	0.23037		0.536	0.25575	0.4742	0.25821	0.39379	0.38503	0.23466	0.29385	0.22805	0.23448	0.2437
		0.537	0.23596	0.23947	0.23415	0.26908	0.24438	0.4971	0.37496	0.38144	0.41327	0.2297		0.537	0.25652	0.4742	0.25819	0.39379	0.38503	0.23475	0.29385	0.22805	0.23416	0.24323
		0.538	0.23579	0.24037	0.23336	0.26894	0.24438	0.49681	0.37464	0.38144	0.41405	0.22898		0.538	0.25664	0.47479	0.25731	0.3927	0.38623	0.23475	0.29385	0.22743	0.23458	0.24318
		0.539	0.23579	0.24037	0.23297	0.2676	0.24449	0.49681	0.37387	0.38144	0.41405	0.22823		0.539	0.25664	0.47541	0.25731	0.39174	0.38623	0.23533	0.2933	0.22743	0.23427	0.24272
		0.54	0.23579	0.24006	0.23171	0.26746	0.24547	0.49681	0.3744	0.38063	0.41542	0.22752		0.54	0.25652	0.47604	0.25642	0.39198	0.38572	0.2362	0.29276	0.22797	0.23408	0.24267
		0.541	0.23486	0.24008	0.23092	0.26746	0.24531	0.49653	0.37409	0.38063	0.41542	0.22611		0.541	0.25714	0.47807	0.25546	0.3921	0.38524	0.23689	0.29346	0.22644	0.23506	0.2409
		0.542	0.23548	0.23945	0.23123	0.26685	0.24517	0.49681	0.37409	0.37982	0.4174	0.22399		0.542	0.25703	0.47807	0.25458	0.39164	0.38522	0.23775	0.29292	0.22772	0.2352	0.24082
		0.543	0.23489	0.23918	0.23092	0.26497	0.24517	0.49683	0.37417	0.37894	0.4174	0.2247		0.543	0.25703	0.47948	0.25458	0.39164	0.38522	0.23785	0.29292	0.22733	0.2349	0.24036
		0.544	0.23412	0.23889	0.23045	0.26497	0.24517	0.49655	0.37417	0.37865	0.41817	0.22325		0.544	0.25703	0.48011	0.2537	0.39055	0.38522	0.23785	0.29292	0.22733	0.23461	0.2399
		0.545	0.23412	0.23894	0.22966	0.26484	0.24517	0.49655	0.37387	0.37865	0.41877	0.22325		0.545	0.25692	0.48074	0.25323	0.39081	0.38544	0.23882	0.29185	0.22824	0.23448	0.23897
		0.546	0.23353	0.23865	0.22919	0.26472	0.24528	0.49655	0.37356	0.37726	0.41954	0.22181		0.546	0.2577	0.48214	0.25323	0.38985	0.38592	0.23882	0.29185	0.22786	0.2342	0.23848
		0.547	0.23295	0.23961	0.22928	0.26273	0.24418	0.49851	0.37397	0.37572	0.41857	0.22256		0.547	0.25709	0.48217	0.2519	0.3901	0.38543	0.2398	0.29079	0.22841	0.23393	0.23846
		0.548	0.23365	0.23843	0.22881	0.26226	0.24513	0.49879	0.37397	0.37411	0.42015	0.22113		0.548	0.25709	0.48277	0.2519	0.38928	0.38615	0.2398	0.29079	0.22916	0.23411	0.23711
		0.549	0.23365	0.23816	0.22881	0.26214	0.24513	0.49879	0.37397	0.37345	0.42075	0.22045		0.549	0.25698	0.48421	0.25058	0.38954	0.38614	0.24077	0.29026	0.22934	0.23358	0.23707
		0.55	0.2329	0.23707	0.22803	0.26115	0.24513	0.4998	0.37322	0.37258	0.42152	0.22045		0.55	0.25698	0.48484	0.25058	0.38858	0.38663	0.23991	0.28973	0.22934	0.23403	0.23572
		0.551	0.23215	0.2359	0.22725	0.26115	0.24513	0.4998	0.37322	0.37112	0.42213	0.22043		0.551	0.25689	0.48702	0.2488	0.38885	0.38565	0.24101	0.28909	0.23027	0.23437	0.23481
		0.552	0.23262	0.23599	0.22678	0.26104	0.24525	0.49983	0.37322	0.37032	0.4237	0.22042		0.552	0.25689	0.48765	0.24883	0.38885	0.38565	0.24101	0.28942	0.23083	0.23483	0.23435
		0.553	0.23187	0.23494	0.22647	0.2593	0.24513	0.50082	0.37249	0.36881	0.42427	0.22041		0.553	0.25618	0.48829	0.24749	0.38816	0.38516	0.242	0.2889	0.23139	0.23434	0.23345
		0.554	0.23252	0.23379	0.22647	0.25872	0.24525	0.5011	0.37279	0.3672	0.42568	0.21975		0.554	0.25696	0.48969	0.24753	0.38804	0.38516	0.24152	0.28885	0.23213	0.2348	0.23345
		0.555	0.23243	0.23422	0.22611	0.25774	0.24401	0.50213	0.37277	0.3665	0.42548	0.21976		0.555	0.25687	0.49036	0.24622	0.38819	0.38467	0.24238	0.28868	0.23269	0.23432	0.23301
		0.556	0.23243	0.23344	0.22611	0.25812	0.24412	0.50309	0.37192	0.3657	0.42609	0.21975		0.556	0.25626	0.49174	0.24627	0.38819	0.38467	0.24165	0.28868	0.23344	0.23432	0.23302
		0.557	0.23163	0.23335	0.22534	0.25725	0.24401	0.50312	0.37148	0.3648	0.42686	0.22051		0.557	0.25565	0.4924	0.24498	0.38835	0.3837	0.24251	0.28813	0.23457	0.23433	0.23214
		0.558	0.23229	0.23222	0.22534	0.2558	0.24399	0.50341	0.37148	0.3632	0.42808	0.2191		0.558	0.25486	0.49445	0.24493	0.38919	0.38297	0.243	0.28848	0.23457	0.2348	0.23216
		0.559	0.23169	0.23125	0.22534	0.25532	0.24387	0.50349	0.37105	0.36231	0.42865	0.21987		0.559	0.25417	0.49445	0.24363	0.38919	0.38249	0.24351	0.28885	0.23513	0.23457	0.23219
		0.56	0.23169	0.23104	0.22456	0.25532	0.24399	0.50349	0.37105	0.36091	0.42926	0.21987		0.56	0.25417	0.49509	0.24324	0.38908	0.38371	0.24351	0.2888	0.23587	0.23505	0.23221
		0.561	0.23129	0.23101	0.22498	0.25428	0.24275	0.50449	0.37148	0.35944	0.42926	0.22063		0.561	0.25348	0.4965	0.2433	0.38935	0.38322	0.2439	0.28781	0.23644	0.23461	0.23225
		0.562	0.23058	0.2301	0.2247	0.2539	0.24275	0.50449	0.37106	0.358	0.42969	0.22064		0.562	0.25348	0.49714	0.24292	0.38829	0.38275	0.24477	0.28781	0.23644	0.23509	0.23183
		0.563	0.23143	0.22972	0.22498	0.25333	0.24274	0.50382	0.37051	0.35717	0.43107	0.21935		0.563	0.2534	0.49931	0.24121	0.38963	0.38227	0.24592	0.28761	0.23666	0.23574	0.23103
		0.564	0.23141	0.22975	0.22547	0.25238	0.24262	0.50386	0.36966	0.35574	0.43168	0.22013		0.564	0.25279	0.49995	0.24084	0.38925	0.38227	0.24545	0.28761	0.23833	0.23574	0.23192
		0.565	0.23091	0.22997	0.22541	0.2528	0.24176	0.50453	0.37082	0.35431	0.43168	0.21935		0.565	0.25192	0.50063	0.24002	0.38952	0.38179	0.24632	0.28709	0.23891	0.23533	0.23158
		0.566	0.2309	0.22964	0.22512	0.25274	0.24164	0.50453	0.37041	0.35289	0.43229	0.22013		0.566	0.25132	0.50201	0.23975	0.38942	0.38179	0.24586	0.28661	0.23891	0.23533	0.23158
		0.567	0.2316	0.22948	0.22541	0.25224	0.24151	0.50482	0.37072	0.35209	0.43368	0.21949		0.567	0.25065	0.50268	0.23941	0.3897	0.38182	0.24673	0.2861	0.23948	0.23513	0.2317
		0.568	0.23141	0.22957	0.22589	0.2518	0.24139	0.50386	0.3703	0.35125	0.43429	0.22026		0.568	0.24985	0.50345	0.23908	0.3897	0.38182	0.24627	0.2861	0.23984	0.23494	0.23125
		0.569	0.23072	0.22997	0.22589	0.2518	0.24151	0.50358	0.36989	0.35125	0.43506	0.22026		0.569	0.24918	0.50409	0.23838	0.39112	0.38135	0.24729	0.28559	0.24042	0.23475	0.23132
		0.57	0.23165	0.23019	0.22708	0.25032	0.24029	0.50487	0.37065	0.34903	0.43491	0.21961		0.57	0.24858	0.50485	0.23806	0.39112	0.38088	0.24684	0.28647	0.24042	0.23542	0.23095
		0.571	0.23165	0.23045	0.22708	0.25076	0.24029	0.50482	0.36979	0.34823	0.43491	0.21961		0.571	0.24719	0.50626	0.23877	0.39112	0.38088	0.24684	0.28647	0.24115	0.23542	0.23095
		0.572	0.23188	0.23059	0.22708	0.2499	0.23919	0.50391	0.36938	0.34822	0.43611	0.2204		0.572	0.24712	0.50629	0.23757	0.3914	0.38041	0.24727	0.28599	0.24173	0.23506	0.23103
		0.573	0.23209	0.2315	0.22751	0.2498	0.23821	0.50487	0.37015	0.34761	0.43534	0.22039		0.573	0.24573	0.50767	0.23818	0.39226	0.37922	0.24727	0.28597	0.24173	0.23458	0.23059
		0.574	0.23306	0.23085	0.22828	0.2484	0.238	0.5052	0.37007	0.34601	0.43673	0.22117		0.574	0.24573	0.50843	0.23762	0.39235	0.37872	0.24697	0.28595	0.24247	0.23527	0.2297
		0.575	0.23239	0.23035	0.22828	0.24926	0.238	0.50425	0.36921	0.34541	0.43673	0.22039		0.575	0.24486	0.50988	0.23736	0.39264	0.37825	0.24756	0.28548	0.24305	0.23597	0.22943
		0.576	0.23194	0.23023	0.22904	0.24836	0.23691	0.5043	0.36881	0.34461	0.43731	0.22117		0.576	0.24427	0.51128	0.2371	0.39264	0.37825	0.24756	0.28548	0.24305	0.23597	0.22943
		0.577	0.2331	0.23063	0.23024	0.2478	0.23583	0.50554	0.3696	0.34321	0.43855	0.22053		0.577	0.24367	0.51128	0.23776	0.39254	0.37825	0.24712	0.28546	0.24472	0.23533	0.229
		0.578	0.23267	0.23092	0.23072	0.24693	0.23573	0.50464	0.36834	0.34322	0.43837	0.2213		0.578	0.24281	0.51269	0.23677	0.39378	0.37779	0.24757	0.28499	0.2453	0.23604	0.22866
		0.579	0.23275	0.23082	0.23024	0.2469	0.23487	0.50464	0.36834	0.34322	0.43931	0.22193		0.579	0.24222	0.51269	0.23745	0.39378	0.37706	0.24773	0.28546	0.2453	0.23604	0.22866
		0.58	0.23321	0.23213	0.23067	0.24736	0.2338	0.5056	0.36881	0.34262	0.43855	0.22192		0.58	0.24082	0.5141	0.23723	0.39369	0.3761	0.2473	0.28544	0.24589	0.23589	0.22743
		0.581	0.23329	0.23154	0.23144	0.24686	0.23273	0.50594	0.36788	0.34104	0.44038	0.2227		0.581	0.24018	0.51478	0.23719	0.39398	0.37564	0.24687	0.28497	0.24721	0.23614	0.22753
		0.582	0.23402	0.23194	0.23144	0.24685	0.23278	0.50594	0.36788	0.34104	0.44114	0.2227		0.582	0.24018	0.51554	0.23699	0.3936	0.37564	0.24645	0.28497	0.24756	0.23614	0.22711
		0.583	0.23362	0.23277	0.23268	0.24597	0.23067	0.50672	0.36797	0.34107	0.44038	0.22411		0.583	0.24018	0.51772	0.23735	0.3936	0.37395	0.24661	0.28496	0.24721	0.23701	0.22579
		0.584	0.23435	0.23268	0.23298	0.2446	0.23065	0.50701	0.36744	0.34027	0.44176	0.22349		0.584	0.23878	0.51772	0.23681	0.39484	0.37349	0.24708	0.28449	0.24912	0.2376	0.22589
		0.585	0.23533	0.23268	0.23298	0.2446	0.2298	0.50606	0.36744	0.33948	0.44239	0.22411		0.585	0.2382	0.51912	0.23755	0.39475	0.37349	0.24667	0.28496	0.24912	0.2376	0.22538
		0.586	0.23494	0.23392	0.23341	0.24373	0.22861	0.50678	0.36706	0.33891	0.44221	0.2249		0.586	0.2382	0.51912	0.23739	0.39475	0.3718	0.24626	0.28496	0.24972	0.23847	0.22447
		0.587	0.23568	0.23351	0.23419	0.24323	0.22764	0.50707	0.36739	0.33812	0.4436	0.2249		0.587	0.23675	0.52057	0.23724	0.39495	0.37134	0.24675	0.28449	0.25066	0.23922	0.22416
		0.588	0.23593	0.23344	0.23372	0.24323	0.22674	0.50612	0.36652	0.33814	0.4436	0.22553		0.588	0.23675	0.52053	0.23709	0.39487	0.37134	0.24544	0.28449	0.25198	0.23922	0.22375
		0.589	0.23581	0.2352	0.23539	0.24238	0.22555	0.50713	0.36663	0.33677	0.44343	0.22555		0.589	0.23536	0.52194	0.23788	0.39487	0.37134	0.24504	0.2836	0.25258	0.23964	0.22375
		0.59	0.23581	0.2352	0.23493	0.24238	0.22466	0.50684	0.36576	0.33677	0.44499	0.22618		0.59	0.23473	0.52262	0.23754	0.39508	0.37089	0.24555	0.28314	0.25318	0.24039	0.22346
		0.591	0.23681	0.2348	0.23648	0.2419	0.22374	0.50624	0.3649	0.33601	0.44637	0.22618		0.591	0.23392	0.52335	0.23742	0.39508	0.37089	0.24515	0.28314	0.25379	0.24039	0.22346
		0.592	0.23645	0.23598	0.23651	0.24103	0.22371	0.50631	0.36452	0.33604	0.44696	0.22696		0.592	0.23311	0.52476	0.23789	0.39603	0.37044	0.24584	0.28313	0.25379	0.24215	0.22244
		0.593	0.23699	0.2369	0.23648	0.24107	0.22173	0.50602	0.36452	0.33464	0.4462	0.2276		0.593	0.23248	0.5262	0.2372	0.39633	0.37	0.24636	0.28267	0.25572	0.24291	0.22306
		0.594	0.23773	0.2369	0.23726	0.24107	0.22186	0.50602	0.36366	0.33525	0.44759	0.22746		0.594	0.23167	0.5262	0.23802	0.39625	0.36955	0.24598	0.28221	0.25572	0.24291	0.22306
		0.595	0.23814	0.23731	0.2385	0.23974	0.22083	0.50638	0.36362	0.3345	0.44898	0.2276		0.595	0.23108	0.52681	0.2377	0.39655	0.36955	0.2456	0.28222	0.25572	0.24335	0.22255
		0.596	0.23814	0.23771	0.23928	0.23974	0.21999	0.50616	0.36242	0.33433	0.44898	0.22823		0.596	0.23046	0.52696	0.23785	0.39685	0.36992	0.24578	0.28087	0.25766	0.24267	0.22227
		0.597	0.23814	0.23766	0.23882	0.23924	0.22015	0.5052	0.36156	0.33433	0.44974	0.22809		0.597	0.22989	0.52761	0.23809	0.39685	0.36992	0.24541	0.28087	0.25766	0.24356	0.22188
		0.598	0.23875	0.23766	0.2384	0.23924	0.21933	0.50491	0.36118	0.33494	0.45037	0.22873		0.598	0.22989	0.52902	0.23894	0.39685	0.36948	0.24505	0.28088	0.25766	0.24445	0.22177
		0.599	0.23814	0.23853	0.23885	0.23751	0.21915	0.50498	0.35995	0.33498	0.45113	0.22873		0.599	0.22846	0.52905	0.23888	0.39715	0.36904	0.24545	0.28087	0.25889	0.2448	0.22241
		0.6	0.23814	0.23849	0.23964	0.23751	0.21833	0.50498	0.35995	0.3342	0.45189	0.22937		0.6	0.22846	0.5297	0.23951	0.3981	0.36904	0.2451	0.28087	0.25889	0.2448	0.2223
		0.601	0.23814	0.23849	0.23964	0.23701	0.21752	0.50477	0.35871	0.3342	0.45189	0.22925		0.601	0.22786	0.52986	0.23909	0.39746	0.36893	0.24533	0.27952	0.26084	0.24505	0.22165
		0.602	0.23963	0.23898	0.24046	0.23565	0.21753	0.50513	0.35834	0.33346	0.4539	0.22925		0.602	0.22786	0.53046	0.23997	0.39777	0.37019	0.24499	0.27954	0.26118	0.24595	0.22154
		0.603	0.23963	0.23898	0.24046	0.23562	0.21674	0.50418	0.35797	0.33268	0.4539	0.22989		0.603	0.22646	0.53046	0.2406	0.39777	0.37019	0.24465	0.27909	0.26109	0.24642	0.22199
		0.604	0.23963	0.23895	0.24046	0.23513	0.21695	0.50426	0.35674	0.33268	0.45466	0.22978		0.604	0.22644	0.53191	0.24058	0.39808	0.36934	0.24617	0.27865	0.26172	0.24723	0.22209
		0.605	0.23963	0.23987	0.24046	0.23513	0.21695	0.50426	0.35674	0.33268	0.45542	0.22978		0.605	0.22669	0.53191	0.24084	0.398	0.37009	0.24552	0.27733	0.26305	0.24762	0.22218
		0.606	0.2393	0.23985	0.24129	0.23426	0.21599	0.50434	0.35602	0.33268	0.45526	0.23044		0.606	0.22669	0.53271	0.24083	0.39863	0.36967	0.2463	0.27689	0.26401	0.24802	0.22229
		0.607	0.23991	0.23985	0.24129	0.2338	0.2162	0.50434	0.35479	0.3319	0.45681	0.23034		0.607	0.22669	0.53336	0.24055	0.39863	0.36925	0.24599	0.27781	0.26464	0.24893	0.22275
		0.608	0.23963	0.2389	0.24088	0.23377	0.21741	0.50434	0.35427	0.33248	0.45757	0.23098		0.608	0.22696	0.53336	0.24202	0.39768	0.3701	0.24537	0.27647	0.26534	0.24943	0.2224
		0.609	0.23977	0.23888	0.24094	0.23377	0.21646	0.50442	0.35356	0.33252	0.45817	0.23165		0.609	0.22637	0.53336	0.2411	0.39919	0.37095	0.24584	0.27609	0.26631	0.24886	0.22392
		0.61	0.24038	0.23927	0.24015	0.23377	0.21667	0.50442	0.35356	0.33237	0.45817	0.23231		0.61	0.2272	0.53336	0.24258	0.39818	0.3713	0.24554	0.27476	0.26798	0.24937	0.22451
		0.611	0.24038	0.23927	0.24015	0.23328	0.2167	0.50442	0.35321	0.33233	0.4591	0.23224		0.611	0.2272	0.5334	0.24231	0.3985	0.37089	0.24619	0.27436	0.26861	0.25021	0.22417
		0.612	0.24071	0.23837	0.23935	0.23326	0.21789	0.50347	0.35234	0.33218	0.45987	0.23215		0.612	0.2272	0.53481	0.24233	0.3985	0.37049	0.2459	0.2744	0.26958	0.25196	0.22501
		0.613	0.23984	0.23835	0.23982	0.23328	0.21793	0.50355	0.35164	0.33223	0.46049	0.23289		0.613	0.22747	0.53485	0.24262	0.39781	0.37085	0.24627	0.27264	0.27091	0.25242	0.22445
		0.614	0.24018	0.23835	0.23864	0.23278	0.21814	0.50355	0.35164	0.33145	0.46125	0.23283		0.614	0.22749	0.53481	0.24266	0.39781	0.37085	0.24627	0.27264	0.27189	0.25289	0.22497
		0.615	0.24053	0.23744	0.23825	0.23276	0.21916	0.5026	0.35042	0.33209	0.46218	0.23277		0.615	0.22832	0.53557	0.24387	0.39713	0.37197	0.24572	0.27087	0.27258	0.25436	0.2255
		0.616	0.23952	0.23744	0.23794	0.23324	0.21835	0.50231	0.35042	0.33209	0.46295	0.23414		0.616	0.2283	0.53626	0.2427	0.39746	0.37158	0.2464	0.27003	0.27385	0.25516	0.22519
		0.617	0.23989	0.23652	0.23637	0.23274	0.21959	0.50136	0.34955	0.33272	0.46388	0.2341		0.617	0.22914	0.53626	0.24367	0.39746	0.37247	0.24699	0.26916	0.27488	0.25571	0.22552
		0.618	0.23964	0.23652	0.23637	0.23274	0.21959	0.50136	0.34955	0.33195	0.46388	0.23339		0.618	0.2286	0.53695	0.24331	0.39767	0.37336	0.24777	0.26838	0.27586	0.25561	0.22742
		0.619	0.23964	0.23702	0.23696	0.23187	0.21965	0.50107	0.34886	0.33123	0.46465	0.2348		0.619	0.22944	0.5369	0.24336	0.39673	0.37426	0.24727	0.26752	0.27655	0.25581	0.22769
		0.62	0.23939	0.2361	0.23659	0.23186	0.2209	0.50011	0.34799	0.33252	0.46542	0.23478		0.62	0.22942	0.53695	0.24312	0.3974	0.37426	0.24797	0.2662	0.27719	0.25665	0.22865
		0.621	0.23977	0.2361	0.2358	0.23225	0.2209	0.49983	0.34799	0.33175	0.46619	0.2348		0.621	0.23026	0.53771	0.24343	0.39647	0.37518	0.24868	0.26493	0.27852	0.25683	0.22903
		0.622	0.23954	0.23479	0.23555	0.23225	0.22215	0.49879	0.34748	0.33229	0.46696	0.2348		0.622	0.23026	0.53836	0.2435	0.39647	0.37518	0.24845	0.26499	0.27886	0.25777	0.22963
		0.623	0.23931	0.23479	0.23555	0.23225	0.22238	0.4985	0.34748	0.33153	0.46773	0.23482		0.623	0.23111	0.53836	0.24383	0.39621	0.3765	0.24917	0.26373	0.28019	0.25829	0.23032
		0.624	0.23896	0.23426	0.2349	0.2336	0.22335	0.49718	0.34625	0.33359	0.46806	0.23484		0.624	0.23111	0.53977	0.24359	0.39715	0.3765	0.24894	0.26282	0.2795	0.25886	0.23093
		0.625	0.23896	0.23386	0.23411	0.2336	0.22358	0.4969	0.34591	0.33284	0.46883	0.23557		0.625	0.23194	0.53917	0.24401	0.39656	0.37732	0.24967	0.26157	0.28083	0.25941	0.23171
		0.626	0.23862	0.23386	0.23425	0.23448	0.22485	0.4969	0.34627	0.33208	0.46883	0.2349		0.626	0.23279	0.53993	0.24434	0.39598	0.37861	0.25019	0.26066	0.28152	0.25969	0.23209
		0.627	0.2384	0.23294	0.2344	0.23448	0.22582	0.49566	0.3454	0.3327	0.47055	0.23498		0.627	0.23226	0.53917	0.24434	0.39598	0.37955	0.25019	0.25989	0.2825	0.25873	0.23394
		0.628	0.23882	0.23254	0.23362	0.23536	0.22606	0.49634	0.34453	0.33195	0.47055	0.23428		0.628	0.2331	0.53922	0.24479	0.39539	0.38049	0.25073	0.25857	0.28314	0.259	0.2345
		0.629	0.23861	0.23162	0.23378	0.23536	0.22709	0.49538	0.34402	0.33192	0.47228	0.23437		0.629	0.2331	0.53986	0.24479	0.39575	0.38127	0.25073	0.25857	0.28349	0.25995	0.23539
		0.63	0.23904	0.23123	0.23395	0.23624	0.22733	0.49606	0.34402	0.33259	0.47228	0.23372		0.63	0.23449	0.53998	0.24491	0.39482	0.38248	0.25033	0.25684	0.28383	0.25931	0.23582
		0.631	0.23809	0.23163	0.23317	0.23671	0.22727	0.49578	0.34368	0.33265	0.47262	0.2338		0.631	0.23533	0.54067	0.24491	0.39647	0.38266	0.25129	0.25643	0.28447	0.26027	0.23686
		0.632	0.23854	0.23031	0.23257	0.23759	0.22848	0.49551	0.34282	0.33325	0.4734	0.23387		0.632	0.23618	0.54067	0.24503	0.39554	0.38388	0.2509	0.25429	0.28516	0.25997	0.23732
		0.633	0.23834	0.22993	0.2331	0.23847	0.22855	0.49551	0.34195	0.33257	0.47436	0.23324		0.633	0.23618	0.54132	0.24481	0.3959	0.3844	0.2509	0.25429	0.28516	0.26063	0.23732
		0.634	0.23797	0.22862	0.23242	0.23848	0.23072	0.49532	0.34145	0.33318	0.47454	0.23331		0.634	0.23703	0.54073	0.24426	0.39534	0.38529	0.25168	0.25215	0.28649	0.26035	0.23808
		0.635	0.23861	0.22916	0.23218	0.23936	0.2308	0.49532	0.34145	0.33313	0.47532	0.2327		0.635	0.23841	0.54213	0.24404	0.3957	0.38529	0.25069	0.25224	0.28649	0.26133	0.23905
		0.636	0.23861	0.22916	0.23218	0.24024	0.2308	0.49601	0.34145	0.3332	0.4761	0.23209		0.636	0.23926	0.54149	0.2444	0.39478	0.38687	0.25051	0.25133	0.28751	0.26076	0.23955
		0.637	0.23825	0.22786	0.23238	0.24113	0.23209	0.49575	0.3401	0.33384	0.47689	0.23149		0.637	0.24011	0.54219	0.24328	0.39515	0.38653	0.25148	0.25012	0.28815	0.26083	0.23961
		0.638	0.23817	0.22785	0.23051	0.24295	0.23201	0.49548	0.33973	0.33459	0.47666	0.23231		0.638	0.24097	0.54219	0.24365	0.39459	0.38732	0.25113	0.24921	0.28948	0.26153	0.24039
		0.639	0.23817	0.22655	0.23029	0.24294	0.23234	0.49618	0.3401	0.33393	0.47745	0.23099		0.639	0.24149	0.54213	0.24344	0.39459	0.38779	0.25097	0.2483	0.28948	0.26153	0.24032
		0.64	0.23783	0.22563	0.23051	0.24383	0.2333	0.49592	0.33924	0.33466	0.47824	0.23051		0.64	0.24319	0.54219	0.2429	0.39399	0.38825	0.25063	0.24709	0.29081	0.26229	0.24117
		0.641	0.23914	0.22525	0.22886	0.2456	0.23356	0.49557	0.33958	0.33323	0.47938	0.22984		0.641	0.24319	0.54295	0.2429	0.39437	0.38956	0.25063	0.24577	0.29081	0.26234	0.24097
		0.642	0.23914	0.22525	0.22866	0.24694	0.23478	0.49628	0.33996	0.33329	0.47938	0.22854		0.642	0.24405	0.54295	0.24307	0.39344	0.39035	0.25047	0.24487	0.2915	0.26211	0.24078
		0.643	0.23964	0.22432	0.2289	0.24695	0.23582	0.49506	0.34031	0.33336	0.48114	0.22809		0.643	0.24404	0.54365	0.24216	0.39377	0.39083	0.25129	0.24446	0.29279	0.26341	0.24183
		0.644	0.23875	0.22432	0.22738	0.24877	0.23574	0.49447	0.34031	0.33414	0.48055	0.22895		0.644	0.24576	0.54365	0.24254	0.39231	0.3921	0.25016	0.24276	0.29348	0.26319	0.24165
		0.645	0.23942	0.22432	0.22687	0.24965	0.23582	0.49519	0.34031	0.33422	0.48152	0.22755		0.645	0.24576	0.54424	0.24234	0.39231	0.39262	0.25001	0.24276	0.29417	0.26326	0.24147
		0.646	0.23911	0.22395	0.22655	0.24966	0.23678	0.49398	0.34031	0.33494	0.48232	0.22713		0.646	0.24662	0.5436	0.24144	0.39134	0.39421	0.24971	0.24185	0.29486	0.26298	0.24129
		0.647	0.23978	0.22395	0.22548	0.25054	0.23809	0.49349	0.34104	0.33504	0.48311	0.22661		0.647	0.24662	0.5443	0.24053	0.39212	0.3939	0.24971	0.24065	0.2955	0.26312	0.24136
		0.648	0.2403	0.22395	0.22473	0.25236	0.23827	0.49381	0.34101	0.33575	0.48311	0.22668		0.648	0.24662	0.54495	0.24034	0.39212	0.3947	0.24956	0.24077	0.29481	0.26388	0.24144
		0.649	0.24098	0.22489	0.22398	0.25324	0.23835	0.49358	0.3426	0.33658	0.48391	0.22543		0.649	0.24748	0.54489	0.24034	0.3916	0.39681	0.24927	0.23986	0.2955	0.26369	0.24127
		0.65	0.24069	0.22359	0.22393	0.25325	0.23931	0.49237	0.34174	0.33674	0.4847	0.22492		0.65	0.248	0.54559	0.23943	0.39199	0.39651	0.24927	0.23958	0.29581	0.26378	0.24135
		0.651	0.24137	0.22452	0.22318	0.25414	0.2394	0.4928	0.3426	0.33761	0.4855	0.22506		0.651	0.248	0.54559	0.23853	0.39239	0.39731	0.24914	0.23958	0.29581	0.26387	0.24144
		0.652	0.24052	0.22452	0.22272	0.25549	0.2394	0.49234	0.34296	0.33844	0.48591	0.22516		0.652	0.248	0.54559	0.23873	0.39183	0.39781	0.24787	0.23867	0.29646	0.26273	0.24119
		0.653	0.2412	0.22545	0.22198	0.25549	0.2394	0.49308	0.34332	0.33802	0.48671	0.22451		0.653	0.248	0.54554	0.23834	0.39183	0.39912	0.24689	0.23971	0.29646	0.26283	0.24119
		0.654	0.24107	0.22509	0.22227	0.25549	0.24167	0.49181	0.34284	0.33967	0.48751	0.22408		0.654	0.24801	0.547	0.23744	0.39264	0.39962	0.24775	0.2393	0.29678	0.26293	0.24138
		0.655	0.24163	0.22602	0.22123	0.25684	0.24167	0.49256	0.34406	0.33919	0.4885	0.22343		0.655	0.24887	0.547	0.23783	0.39214	0.40043	0.2465	0.2384	0.29747	0.26277	0.24024
		0.656	0.24161	0.22639	0.22049	0.25819	0.24167	0.49205	0.34442	0.33993	0.48812	0.22306		0.656	0.24887	0.547	0.23783	0.39164	0.40175	0.24551	0.23853	0.29646	0.26192	0.24034
		0.657	0.2423	0.22733	0.22049	0.25907	0.24167	0.49281	0.34479	0.34034	0.48911	0.22306		0.657	0.24836	0.5476	0.23724	0.39164	0.40255	0.24551	0.23853	0.29646	0.26177	0.24029
		0.658	0.24147	0.22826	0.22006	0.25906	0.24272	0.4926	0.34517	0.34055	0.48911	0.2226		0.658	0.24837	0.54765	0.23634	0.39247	0.40277	0.24537	0.23813	0.29614	0.26105	0.23954
		0.659	0.24134	0.22769	0.21903	0.26042	0.24359	0.4921	0.34469	0.34206	0.48954	0.22352		0.659	0.24925	0.54765	0.23634	0.39198	0.40438	0.24415	0.23736	0.29683	0.26079	0.2395
		0.66	0.24123	0.22827	0.21964	0.26042	0.24368	0.49189	0.34553	0.34305	0.48978	0.22289		0.66	0.24839	0.54841	0.23544	0.3924	0.40549	0.24317	0.2371	0.29652	0.25996	0.23865
		0.661	0.24112	0.22921	0.21935	0.26042	0.24368	0.49266	0.34629	0.34329	0.48978	0.22232		0.661	0.24839	0.54911	0.23525	0.39246	0.40549	0.24218	0.23696	0.29551	0.26105	0.23779
		0.662	0.24112	0.22959	0.21862	0.26177	0.24368	0.49206	0.34591	0.34481	0.49003	0.22245		0.662	0.24844	0.54982	0.23396	0.39331	0.406	0.24218	0.23671	0.29617	0.26118	0.23806
		0.663	0.24031	0.23016	0.21833	0.2613	0.24378	0.49179	0.34628	0.34583	0.49028	0.22182		0.663	0.2493	0.54917	0.23435	0.39283	0.40681	0.24207	0.2358	0.29721	0.2601	0.23805
		0.664	0.24031	0.23018	0.21822	0.2613	0.24378	0.49257	0.34751	0.34609	0.49028	0.22182		0.664	0.24883	0.54987	0.23396	0.39193	0.40762	0.24094	0.23541	0.29721	0.26024	0.23722
		0.665	0.24163	0.23079	0.2176	0.26306	0.24414	0.49225	0.34826	0.34688	0.49147	0.22058		0.665	0.24883	0.54987	0.23396	0.39236	0.40792	0.23996	0.23555	0.29652	0.26024	0.23708
		0.666	0.24093	0.23211	0.21659	0.26306	0.24414	0.49187	0.3491	0.34716	0.49037	0.22135		0.666	0.24886	0.55134	0.23267	0.3928	0.40844	0.23996	0.23516	0.29718	0.25958	0.2364
		0.667	0.24093	0.23211	0.21721	0.26306	0.24425	0.49168	0.3491	0.34823	0.49118	0.22135		0.667	0.2489	0.55128	0.23267	0.39324	0.40844	0.23982	0.23516	0.29718	0.25958	0.23656
		0.668	0.24155	0.2327	0.21621	0.26394	0.24425	0.49143	0.35071	0.34901	0.49118	0.22074		0.668	0.2484	0.55063	0.23267	0.39229	0.40925	0.23862	0.23441	0.29786	0.25973	0.23561
		0.669	0.24086	0.23274	0.21621	0.26394	0.24436	0.49125	0.35193	0.34931	0.49137	0.22151		0.669	0.24844	0.55134	0.23286	0.39139	0.41006	0.2375	0.23402	0.29852	0.25878	0.23577
		0.67	0.24158	0.23367	0.21621	0.26394	0.24409	0.49101	0.35277	0.34948	0.49218	0.22151		0.67	0.24844	0.55134	0.23248	0.39183	0.41036	0.2375	0.23418	0.29852	0.25893	0.23483
		0.671	0.24089	0.23402	0.21584	0.26394	0.24409	0.49082	0.35277	0.3504	0.49164	0.22228		0.671	0.24799	0.55194	0.23248	0.39183	0.41086	0.23651	0.23379	0.29852	0.25893	0.23501
		0.672	0.24089	0.23402	0.21575	0.26394	0.24394	0.48966	0.35362	0.35132	0.49144	0.22366		0.672	0.24717	0.55275	0.23119	0.39222	0.41167	0.23638	0.23357	0.29888	0.25909	0.2344
		0.673	0.2408	0.23402	0.21548	0.26394	0.24394	0.48949	0.35484	0.35229	0.4917	0.22366		0.673	0.24673	0.5527	0.22991	0.39222	0.41167	0.23638	0.23411	0.29888	0.25856	0.2344
		0.674	0.2408	0.23496	0.21548	0.26347	0.24285	0.48949	0.35607	0.35248	0.4917	0.22366		0.674	0.24586	0.55346	0.23011	0.39267	0.41196	0.23526	0.23428	0.29888	0.25856	0.23362
		0.675	0.24152	0.235	0.2162	0.26348	0.24297	0.48925	0.35776	0.35328	0.49251	0.22444		0.675	0.24543	0.55341	0.22973	0.39177	0.41278	0.23526	0.23445	0.29888	0.25873	0.23381
		0.676	0.24084	0.23559	0.2162	0.26437	0.24175	0.48908	0.35984	0.35268	0.49115	0.22564		0.676	0.24462	0.55341	0.22936	0.39177	0.41307	0.23516	0.23425	0.29888	0.25873	0.23401
		0.677	0.24016	0.23687	0.21548	0.26437	0.24079	0.48885	0.36069	0.35486	0.49061	0.22642		0.677	0.24326	0.55412	0.22956	0.39177	0.41307	0.23405	0.23516	0.29792	0.25899	0.23422
		0.678	0.24016	0.23657	0.21522	0.26437	0.24092	0.48869	0.36153	0.35494	0.49143	0.22703		0.678	0.24333	0.55412	0.22919	0.39177	0.41337	0.23405	0.23534	0.29792	0.25821	0.23325
		0.679	0.24016	0.23751	0.21594	0.2639	0.23984	0.48846	0.36276	0.35515	0.49088	0.22763		0.679	0.24284	0.5542	0.22919	0.39044	0.41418	0.23296	0.23406	0.29792	0.25795	0.23319
		0.68	0.23943	0.23807	0.21658	0.26302	0.23973	0.48835	0.36363	0.3555	0.4915	0.22885		0.68	0.24204	0.55492	0.2301	0.39044	0.41498	0.23296	0.23516	0.29792	0.25795	0.23319
		0.681	0.23885	0.23807	0.21632	0.26255	0.23852	0.4883	0.36571	0.35492	0.4915	0.22963		0.681	0.24076	0.55492	0.22994	0.39044	0.41498	0.23175	0.23516	0.29762	0.25744	0.23243
		0.682	0.23895	0.23962	0.21722	0.26345	0.23771	0.48912	0.3678	0.35434	0.4915	0.22993		0.682	0.24076	0.55564	0.22994	0.39089	0.41528	0.23175	0.23626	0.29762	0.25744	0.23265
		0.683	0.23895	0.24056	0.21794	0.26298	0.23665	0.48896	0.36903	0.35514	0.4917	0.23071		0.683	0.239	0.55488	0.23071	0.38995	0.41578	0.23163	0.23628	0.29792	0.25555	0.23362
		0.684	0.23827	0.24056	0.21768	0.26298	0.2368	0.48896	0.36988	0.35456	0.4917	0.23056		0.684	0.239	0.55564	0.23092	0.38995	0.4174	0.23064	0.23719	0.29792	0.25573	0.23384
		0.685	0.23754	0.24052	0.21905	0.26164	0.23537	0.48886	0.37162	0.3548	0.4915	0.23241		0.685	0.23821	0.5556	0.23057	0.39041	0.4177	0.23064	0.23739	0.29762	0.25573	0.23287
		0.686	0.23754	0.24118	0.21905	0.26118	0.23552	0.48886	0.37286	0.35423	0.49096	0.23241		0.686	0.23773	0.5556	0.23148	0.39041	0.4177	0.22966	0.23724	0.29762	0.25478	0.2331
		0.687	0.23754	0.24118	0.22016	0.26073	0.23545	0.4887	0.37409	0.3549	0.49096	0.23305		0.687	0.23695	0.55573	0.23135	0.39041	0.418	0.22954	0.23815	0.29696	0.25478	0.23333
		0.688	0.23624	0.24209	0.22106	0.26074	0.23347	0.48974	0.37584	0.35352	0.48995	0.23353		0.688	0.23704	0.55646	0.23135	0.38952	0.4175	0.22855	0.23836	0.29696	0.25402	0.23346
		0.689	0.23614	0.24209	0.22178	0.2603	0.23324	0.48974	0.37708	0.3542	0.48859	0.23339		0.689	0.23704	0.55646	0.23192	0.38952	0.4175	0.22855	0.23893	0.29666	0.25402	0.23273
		0.69	0.23614	0.24303	0.22186	0.25985	0.23245	0.48959	0.37867	0.35351	0.48859	0.23339		0.69	0.23618	0.55723	0.23192	0.38952	0.41731	0.22855	0.23913	0.29736	0.25402	0.23273
		0.691	0.23546	0.24271	0.22234	0.25941	0.2324	0.49058	0.37992	0.3542	0.48825	0.23339		0.691	0.23628	0.55656	0.23305	0.38952	0.41731	0.22756	0.24005	0.29736	0.25429	0.23273
		0.692	0.23473	0.24268	0.22298	0.25897	0.23236	0.49063	0.37997	0.35364	0.48805	0.23388		0.692	0.23628	0.55733	0.23397	0.38952	0.41763	0.22756	0.24063	0.29707	0.25448	0.23297
		0.693	0.23494	0.24366	0.22395	0.25899	0.23023	0.49147	0.38241	0.35351	0.48669	0.23376		0.693	0.23725	0.55747	0.23397	0.38863	0.41843	0.22747	0.23971	0.29846	0.25421	0.23283
		0.694	0.23427	0.2443	0.2238	0.25855	0.23041	0.49147	0.38366	0.35283	0.48669	0.23442		0.694	0.23638	0.55743	0.23488	0.38858	0.41794	0.22747	0.24063	0.29915	0.25421	0.23283
		0.695	0.23427	0.24426	0.22443	0.2572	0.23019	0.49252	0.38406	0.35283	0.48669	0.23504		0.695	0.23649	0.55757	0.23511	0.38858	0.41744	0.22747	0.24029	0.29915	0.25327	0.23187
		0.696	0.23438	0.24426	0.22516	0.25677	0.23038	0.49237	0.38531	0.35215	0.48533	0.23493		0.696	0.23649	0.55757	0.23569	0.38854	0.41776	0.22648	0.24142	0.29957	0.25327	0.23212
		0.697	0.23371	0.2443	0.22492	0.25677	0.22942	0.49335	0.38565	0.35204	0.48553	0.23493		0.697	0.23649	0.55835	0.23569	0.38854	0.41808	0.22648	0.24109	0.30027	0.25327	0.23212
		0.698	0.23371	0.2443	0.22492	0.25544	0.22942	0.49321	0.3869	0.35137	0.48553	0.2342		0.698	0.23697	0.55832	0.23752	0.38848	0.4184	0.22538	0.24234	0.29934	0.25327	0.23091
		0.699	0.23309	0.243	0.22542	0.2541	0.22942	0.49321	0.38815	0.35137	0.48417	0.23404		0.699	0.23611	0.55906	0.23742	0.38848	0.41823	0.22538	0.24294	0.30004	0.25421	0.23091
		0.7	0.23309	0.243	0.22542	0.2541	0.23019	0.49321	0.38849	0.35126	0.48437	0.23404		0.7	0.23697	0.55921	0.23867	0.38755	0.41855	0.22529	0.24223	0.30118	0.25395	0.23103
		0.701	0.23254	0.24331	0.22639	0.25368	0.22943	0.49518	0.39059	0.35033	0.4822	0.23383		0.701	0.23709	0.55921	0.23867	0.3871	0.41888	0.22628	0.24315	0.30118	0.25395	0.23103
		0.702	0.23254	0.24328	0.22616	0.25235	0.22946	0.4951	0.39099	0.35033	0.48146	0.23383		0.702	0.23622	0.55936	0.23949	0.38706	0.41839	0.22628	0.24375	0.30162	0.25421	0.23103
		0.703	0.23254	0.24331	0.22627	0.25235	0.22946	0.4951	0.39184	0.35022	0.48146	0.23383		0.703	0.23672	0.56011	0.23949	0.38703	0.41758	0.22617	0.24467	0.30233	0.25516	0.23116
		0.704	0.23267	0.243	0.22701	0.25102	0.22949	0.4951	0.39259	0.35012	0.48031	0.23383		0.704	0.23672	0.56011	0.24041	0.38658	0.41742	0.22617	0.24467	0.30206	0.25516	0.23116
		0.705	0.2334	0.243	0.22615	0.25102	0.22971	0.4951	0.39378	0.35002	0.47977	0.23374		0.705	0.23683	0.56027	0.24073	0.38566	0.41823	0.22617	0.24414	0.30285	0.25489	0.23128
		0.706	0.2328	0.24297	0.2269	0.25011	0.23048	0.49516	0.39344	0.3492	0.47957	0.23436		0.706	0.23733	0.56105	0.24156	0.38521	0.41742	0.22716	0.24507	0.30331	0.25489	0.23128
		0.707	0.2342	0.243	0.22765	0.2492	0.23071	0.49615	0.39503	0.3492	0.47924	0.23514		0.707	0.23647	0.56119	0.24156	0.38518	0.41727	0.22706	0.24579	0.30305	0.25584	0.23224
		0.708	0.23434	0.24395	0.22756	0.2492	0.23076	0.49594	0.39503	0.3491	0.47924	0.23452		0.708	0.23647	0.56119	0.24247	0.38518	0.41727	0.22706	0.24579	0.30377	0.25584	0.23224
		0.709	0.23574	0.24365	0.22771	0.24837	0.23123	0.49609	0.39578	0.34799	0.47944	0.23374		0.709	0.23697	0.56197	0.24247	0.38382	0.4168	0.22706	0.24641	0.30351	0.25584	0.23224
		0.71	0.23501	0.24266	0.22886	0.24655	0.23209	0.49516	0.39578	0.34881	0.48006	0.23508		0.71	0.23783	0.56214	0.24394	0.38292	0.41712	0.22786	0.24528	0.30497	0.25539	0.23237
		0.711	0.23641	0.2427	0.22879	0.24655	0.23233	0.49609	0.39619	0.34799	0.48026	0.23508		0.711	0.23883	0.5629	0.24371	0.38292	0.41697	0.22796	0.24601	0.30519	0.25634	0.23141
		0.712	0.23655	0.2427	0.22879	0.24655	0.23329	0.49594	0.39653	0.34743	0.47973	0.23508		0.712	0.23883	0.56369	0.24339	0.38247	0.41602	0.22805	0.24664	0.30494	0.25634	0.23237
		0.713	0.23655	0.24174	0.22896	0.24523	0.23337	0.49594	0.39738	0.34743	0.47941	0.23445		0.713	0.23849	0.56447	0.24432	0.38245	0.41602	0.22805	0.24664	0.30567	0.25634	0.23237
		0.714	0.23655	0.24174	0.22814	0.24523	0.23362	0.49588	0.39772	0.34651	0.47859	0.23445		0.714	0.23934	0.56386	0.24486	0.38111	0.41589	0.22885	0.24614	0.30627	0.25703	0.23225
		0.715	0.23664	0.24171	0.22951	0.24432	0.23347	0.4958	0.39738	0.3466	0.47806	0.23431		0.715	0.23997	0.56467	0.24486	0.38154	0.41554	0.22985	0.24584	0.3074	0.25703	0.23346
		0.716	0.23664	0.24174	0.22891	0.24432	0.23467	0.4958	0.39857	0.34578	0.47753	0.23431		0.716	0.24048	0.56544	0.24486	0.38064	0.41425	0.22985	0.24584	0.3079	0.25729	0.23372
		0.717	0.23664	0.24079	0.22868	0.24433	0.23574	0.49482	0.39772	0.34595	0.47836	0.23363		0.717	0.24048	0.56483	0.24602	0.38018	0.41377	0.22993	0.24629	0.30864	0.25729	0.23468
		0.718	0.23674	0.24079	0.22946	0.24475	0.23574	0.49482	0.39807	0.34595	0.47783	0.23301		0.718	0.24185	0.56501	0.24666	0.37928	0.41412	0.23084	0.24536	0.3099	0.25685	0.23457
		0.719	0.23674	0.24079	0.22887	0.24475	0.23669	0.49475	0.39807	0.34504	0.47669	0.23223		0.719	0.24185	0.5658	0.24666	0.37882	0.41284	0.23074	0.24517	0.31042	0.25685	0.23457
		0.72	0.23686	0.24079	0.22946	0.24427	0.2368	0.49383	0.39807	0.34513	0.47649	0.23286		0.72	0.24237	0.5658	0.24781	0.37793	0.41236	0.23083	0.24488	0.31179	0.25685	0.23553
		0.721	0.23701	0.24079	0.22966	0.24427	0.2368	0.49369	0.39767	0.34513	0.47596	0.2321		0.721	0.24237	0.56657	0.24781	0.37792	0.41143	0.23083	0.2447	0.31254	0.25787	0.23542
		0.722	0.23714	0.23957	0.22888	0.24469	0.23707	0.49369	0.39802	0.3443	0.47617	0.2308		0.722	0.24289	0.56657	0.24873	0.37746	0.41143	0.23083	0.24452	0.31382	0.25787	0.23542
		0.723	0.23714	0.23862	0.2289	0.24471	0.23897	0.4927	0.39802	0.34375	0.47721	0.23015		0.723	0.24385	0.56679	0.24837	0.37701	0.41096	0.23273	0.24395	0.31594	0.25762	0.2368
		0.724	0.23783	0.23862	0.22814	0.24514	0.23897	0.49264	0.39837	0.34375	0.47721	0.22938		0.724	0.24341	0.56679	0.24929	0.37611	0.40968	0.23273	0.243	0.31732	0.25787	0.2368
		0.725	0.23798	0.23771	0.22757	0.24514	0.23883	0.49264	0.39837	0.34301	0.4766	0.22938		0.725	0.24341	0.56758	0.24953	0.37611	0.40956	0.23273	0.24255	0.31807	0.25769	0.2367
		0.726	0.23745	0.23672	0.22796	0.24424	0.23992	0.49264	0.39761	0.34173	0.47638	0.22926		0.726	0.24394	0.56819	0.24953	0.37611	0.40829	0.23264	0.24255	0.31945	0.25795	0.2367
		0.727	0.23798	0.23581	0.22721	0.24469	0.24087	0.49151	0.39797	0.34266	0.47742	0.22798		0.727	0.24394	0.56838	0.2501	0.37477	0.40864	0.23355	0.2416	0.32096	0.25752	0.2373
		0.728	0.23745	0.23517	0.22704	0.24469	0.24074	0.49145	0.39797	0.34128	0.47742	0.22734		0.728	0.24459	0.56918	0.24895	0.37521	0.40654	0.23471	0.24088	0.32212	0.2589	0.23651
		0.729	0.23832	0.23422	0.22646	0.24513	0.24074	0.49139	0.39797	0.34138	0.4766	0.22659		0.729	0.24429	0.56978	0.2501	0.37432	0.40527	0.23463	0.24165	0.32349	0.25916	0.23651
		0.73	0.23919	0.23427	0.22573	0.24513	0.24196	0.49134	0.39877	0.34056	0.4766	0.22648		0.73	0.24345	0.57058	0.2501	0.37432	0.40517	0.23463	0.24165	0.32425	0.25925	0.23643
		0.731	0.23868	0.23395	0.22573	0.2456	0.24196	0.49134	0.39877	0.34066	0.47608	0.22648		0.731	0.24262	0.57058	0.25035	0.37433	0.4039	0.23562	0.24138	0.32563	0.25925	0.23739
		0.732	0.23939	0.23206	0.22483	0.24562	0.24292	0.48917	0.39877	0.34011	0.47712	0.22586		0.732	0.24167	0.57118	0.25061	0.37433	0.40263	0.23563	0.24138	0.32618	0.25935	0.23731
		0.733	0.23959	0.23211	0.22483	0.24607	0.24387	0.48912	0.39912	0.34022	0.47629	0.22511		0.733	0.24316	0.57137	0.25003	0.3739	0.40217	0.23654	0.24017	0.32893	0.25952	0.23819
		0.734	0.2391	0.23174	0.22548	0.24562	0.24375	0.48917	0.39837	0.33951	0.4766	0.22576		0.734	0.24233	0.57137	0.25029	0.37435	0.4009	0.23654	0.24	0.3297	0.25935	0.23812
		0.735	0.2402	0.23148	0.22492	0.24473	0.24375	0.48912	0.39921	0.3388	0.4766	0.22568		0.735	0.2415	0.57198	0.25029	0.37436	0.40046	0.23753	0.24069	0.33046	0.25868	0.23812
		0.736	0.23972	0.23148	0.22477	0.24519	0.24471	0.48912	0.39957	0.3388	0.47712	0.22581		0.736	0.24068	0.57198	0.25055	0.37436	0.39957	0.23753	0.24069	0.33183	0.25852	0.23908
		0.737	0.24064	0.23118	0.22488	0.24519	0.24471	0.48808	0.39957	0.3381	0.47712	0.22647		0.737	0.23985	0.572	0.24964	0.37529	0.3983	0.23845	0.24043	0.33245	0.25896	0.23927
		0.738	0.24156	0.22998	0.22432	0.24565	0.24471	0.48808	0.40042	0.33684	0.47785	0.22647		0.738	0.23903	0.57261	0.24958	0.37575	0.39704	0.23854	0.24043	0.33383	0.25813	0.23997
		0.739	0.2411	0.22903	0.22404	0.24568	0.24566	0.48709	0.39957	0.33779	0.47868	0.22653		0.739	0.23876	0.57261	0.24958	0.37577	0.39742	0.23854	0.24017	0.33459	0.25813	0.23991
		0.74	0.24132	0.22909	0.22404	0.24614	0.24662	0.48704	0.39918	0.3371	0.4792	0.22653		0.74	0.23863	0.57321	0.24985	0.37623	0.39654	0.23854	0.24017	0.33521	0.25825	0.23965
		0.741	0.24225	0.22879	0.22349	0.24611	0.24662	0.48704	0.39918	0.33723	0.47973	0.2272		0.741	0.23876	0.57263	0.24927	0.37583	0.39571	0.23944	0.23801	0.33735	0.25718	0.24075
		0.742	0.24247	0.22784	0.22335	0.24611	0.24662	0.48699	0.39954	0.33668	0.47973	0.2272		0.742	0.23794	0.57324	0.24955	0.3763	0.39483	0.23944	0.23801	0.33872	0.25747	0.24049
		0.743	0.2427	0.22754	0.22335	0.24657	0.24662	0.48699	0.39954	0.33627	0.48025	0.22787		0.743	0.23699	0.57324	0.24955	0.37679	0.39402	0.23944	0.23776	0.33872	0.25665	0.24115
		0.744	0.24227	0.2276	0.22335	0.24657	0.2465	0.48601	0.39869	0.33641	0.48025	0.22715		0.744	0.23699	0.57384	0.24955	0.37815	0.39315	0.2396	0.23776	0.3401	0.25665	0.24115
		0.745	0.24178	0.2276	0.22239	0.24704	0.24624	0.48569	0.3983	0.33615	0.48004	0.22787		0.745	0.23618	0.57305	0.24983	0.37817	0.3919	0.2396	0.23776	0.3401	0.25585	0.24085
		0.746	0.24226	0.2276	0.22239	0.24751	0.24624	0.48569	0.3983	0.33629	0.48004	0.22855		0.746	0.23536	0.57369	0.24893	0.37914	0.39065	0.2396	0.2364	0.3421	0.2563	0.24207
		0.747	0.24185	0.22731	0.22295	0.24575	0.24612	0.48574	0.39709	0.3366	0.48036	0.22922		0.747	0.2348	0.57369	0.2486	0.37965	0.38979	0.2396	0.2364	0.34348	0.2552	0.24182
		0.748	0.24145	0.22702	0.22239	0.24575	0.24612	0.48556	0.39706	0.3362	0.48089	0.2299		0.748	0.23386	0.57429	0.2486	0.37965	0.38893	0.2396	0.2364	0.34348	0.25551	0.24182
		0.749	0.24196	0.22681	0.22239	0.24573	0.24612	0.48556	0.39621	0.33538	0.48142	0.22918		0.749	0.23386	0.57289	0.24893	0.37928	0.38933	0.23959	0.23528	0.34562	0.25441	0.24149
		0.75	0.24223	0.2266	0.22322	0.24573	0.24601	0.48543	0.39537	0.33554	0.48195	0.22918		0.75	0.23386	0.57353	0.24803	0.3798	0.38849	0.24059	0.23384	0.34782	0.25363	0.24271
		0.751	0.24178	0.2266	0.22239	0.2462	0.24575	0.48432	0.39498	0.33544	0.48195	0.23058		0.751	0.23304	0.57353	0.24803	0.3812	0.38765	0.24067	0.23384	0.34844	0.25394	0.24246
		0.752	0.24233	0.22763	0.22198	0.24666	0.24454	0.48531	0.39496	0.3348	0.48085	0.23045		0.752	0.23154	0.57335	0.24803	0.3812	0.3868	0.24067	0.23288	0.34982	0.25332	0.24218
		0.753	0.2426	0.22648	0.22198	0.24664	0.24454	0.48518	0.39411	0.33415	0.48138	0.23045		0.753	0.23072	0.57335	0.2477	0.38123	0.38597	0.23976	0.23273	0.35058	0.25363	0.24195
		0.754	0.24224	0.22648	0.22198	0.24664	0.24454	0.48518	0.39411	0.33433	0.48192	0.23113		0.754	0.23003	0.57321	0.2468	0.38225	0.38556	0.24075	0.23153	0.35258	0.25318	0.24192
		0.755	0.24182	0.22525	0.22198	0.24664	0.24428	0.48506	0.39325	0.33468	0.48192	0.23113		0.755	0.23048	0.57461	0.24651	0.38225	0.3843	0.24084	0.23137	0.35377	0.25411	0.24071
		0.756	0.24211	0.22534	0.22198	0.24577	0.24428	0.48506	0.3924	0.33405	0.48246	0.23181		0.756	0.2291	0.57382	0.24624	0.38361	0.38306	0.24093	0.23137	0.35515	0.25428	0.24071
		0.757	0.2417	0.22438	0.22033	0.24674	0.24307	0.4849	0.39163	0.33423	0.48246	0.23253		0.757	0.22829	0.57444	0.2459	0.38365	0.38347	0.24093	0.23041	0.35515	0.25368	0.24045
		0.758	0.2417	0.22438	0.22033	0.24673	0.24307	0.48478	0.39116	0.33423	0.48301	0.23381		0.758	0.22736	0.57427	0.245	0.3837	0.38266	0.24102	0.23066	0.35654	0.25308	0.24022
		0.759	0.24265	0.2242	0.22088	0.24674	0.24283	0.48478	0.39032	0.33442	0.48301	0.23449		0.759	0.2269	0.57369	0.24443	0.38468	0.38262	0.24093	0.22835	0.35849	0.25324	0.2402
		0.76	0.24256	0.22516	0.22035	0.24586	0.2409	0.48577	0.39078	0.33381	0.48274	0.23437		0.76	0.2269	0.57352	0.2441	0.38473	0.38223	0.24102	0.22835	0.35987	0.25265	0.23998
		0.761	0.24218	0.22526	0.21953	0.24635	0.24066	0.48561	0.38993	0.33437	0.48274	0.23637		0.761	0.22609	0.5743	0.24292	0.38518	0.3818	0.24112	0.22748	0.36032	0.25358	0.23877
		0.762	0.24249	0.22536	0.21953	0.24635	0.23946	0.4855	0.38993	0.33376	0.48192	0.23706		0.762	0.22517	0.57414	0.24232	0.38659	0.38099	0.24122	0.22734	0.3609	0.25299	0.23877
		0.763	0.24281	0.2252	0.21953	0.24635	0.23934	0.4855	0.38909	0.33395	0.48247	0.23695		0.763	0.22471	0.57343	0.24051	0.38709	0.38099	0.24221	0.22624	0.36291	0.25258	0.23877
		0.764	0.24378	0.2252	0.21968	0.2455	0.23838	0.4855	0.38909	0.33395	0.48302	0.23835		0.764	0.2239	0.57405	0.24018	0.38764	0.381	0.24221	0.22624	0.36291	0.25293	0.23855
		0.765	0.24342	0.2253	0.21887	0.2455	0.23791	0.48535	0.38826	0.33391	0.48302	0.23965		0.765	0.2239	0.57327	0.23991	0.389	0.38062	0.24232	0.22553	0.36412	0.25201	0.23834
		0.766	0.24375	0.22638	0.21918	0.24548	0.23587	0.48634	0.3891	0.33332	0.48297	0.24096		0.766	0.2239	0.57265	0.23873	0.38809	0.38103	0.24243	0.22431	0.36547	0.25293	0.23714
		0.767	0.24344	0.226	0.2203	0.24375	0.2348	0.48539	0.3875	0.33294	0.48331	0.24296		0.767	0.22402	0.57253	0.23659	0.39001	0.3806	0.24342	0.22335	0.36656	0.25253	0.23692
		0.768	0.24442	0.22708	0.22047	0.24376	0.2336	0.48539	0.38788	0.33315	0.48331	0.24296		0.768	0.22402	0.57253	0.23632	0.39051	0.38062	0.24254	0.22335	0.36715	0.25197	0.23672
		0.769	0.24374	0.22733	0.21966	0.24427	0.23337	0.48439	0.38667	0.33336	0.4825	0.24427		0.769	0.22358	0.57237	0.23509	0.39102	0.38105	0.24254	0.22335	0.36838	0.25142	0.23652
		0.77	0.24408	0.22733	0.2204	0.24427	0.2324	0.48439	0.38667	0.33257	0.4825	0.24568		0.77	0.22415	0.57233	0.23359	0.39183	0.38023	0.24287	0.22252	0.36883	0.25234	0.23535
		0.771	0.24473	0.22745	0.2204	0.24342	0.2311	0.4834	0.38667	0.33279	0.48306	0.24629		0.771	0.2229	0.573	0.23242	0.3929	0.37943	0.24385	0.22214	0.37085	0.25196	0.23633
		0.772	0.24475	0.22867	0.22051	0.24391	0.22991	0.48425	0.38669	0.33278	0.4817	0.24833		0.772	0.22304	0.57222	0.23118	0.3929	0.37946	0.24385	0.22118	0.3707	0.25142	0.23633
		0.773	0.24475	0.22867	0.22051	0.2434	0.22894	0.48336	0.38632	0.33278	0.4817	0.24833		0.773	0.22442	0.57159	0.23034	0.39341	0.3803	0.24402	0.22025	0.37255	0.25142	0.23516
		0.774	0.24475	0.22853	0.22127	0.2434	0.22775	0.48336	0.38632	0.33301	0.48145	0.24902		0.774	0.22384	0.57144	0.22917	0.39393	0.38034	0.24411	0.21929	0.37317	0.25051	0.23497
		0.775	0.24475	0.22961	0.22127	0.24342	0.22775	0.48333	0.38632	0.33301	0.48145	0.24964		0.775	0.22398	0.57144	0.22884	0.39398	0.38039	0.24411	0.21918	0.37443	0.24981	0.23479
		0.776	0.24408	0.22987	0.22066	0.24393	0.22656	0.48233	0.38634	0.33438	0.48009	0.25036		0.776	0.22413	0.57148	0.22677	0.39535	0.38	0.24537	0.21907	0.37555	0.25127	0.23381
		0.777	0.24408	0.22974	0.22203	0.24342	0.22635	0.4823	0.38634	0.33438	0.48086	0.25105		0.777	0.22428	0.57071	0.22528	0.39587	0.38005	0.24537	0.21801	0.37695	0.25036	0.23479
		0.778	0.24443	0.23083	0.22241	0.2434	0.2243	0.48341	0.38719	0.33382	0.47925	0.25098		0.778	0.22509	0.57008	0.2247	0.39507	0.38131	0.24542	0.21705	0.37835	0.25036	0.23461
		0.779	0.24378	0.23083	0.22299	0.24254	0.224	0.48341	0.3868	0.33327	0.47925	0.25238		0.779	0.22509	0.57008	0.2242	0.39507	0.38053	0.24565	0.21722	0.37872	0.25075	0.23345
		0.78	0.24311	0.23179	0.22377	0.24307	0.22281	0.4823	0.38607	0.33408	0.47845	0.25309		0.78	0.22524	0.56993	0.22296	0.3965	0.38179	0.24565	0.21713	0.37949	0.25114	0.23328
		0.781	0.24311	0.23192	0.22377	0.24256	0.22272	0.48238	0.38607	0.33354	0.47787	0.25386		0.781	0.2254	0.56993	0.22114	0.39708	0.38141	0.24664	0.21686	0.38139	0.25041	0.23328
		0.782	0.24275	0.23192	0.22534	0.24256	0.22154	0.48238	0.38607	0.33412	0.47843	0.25315		0.782	0.22613	0.56993	0.22065	0.39702	0.38148	0.24678	0.21677	0.38192	0.25188	0.23213
		0.783	0.2424	0.23137	0.22534	0.24172	0.22154	0.48247	0.38607	0.33358	0.47763	0.25386		0.783	0.22556	0.56916	0.2194	0.39793	0.38156	0.24792	0.21773	0.38244	0.25138	0.23197
		0.784	0.24173	0.23163	0.22535	0.24223	0.22134	0.48136	0.38656	0.33441	0.47729	0.25456		0.784	0.22637	0.56853	0.21883	0.39714	0.38363	0.24792	0.21704	0.38387	0.25008	0.23181
		0.785	0.24204	0.23163	0.22633	0.24223	0.22134	0.48133	0.38695	0.33364	0.47649	0.25464		0.785	0.22573	0.56775	0.21859	0.3972	0.38409	0.24792	0.218	0.3845	0.25048	0.23166
		0.786	0.24169	0.23204	0.22692	0.24175	0.22026	0.48144	0.38695	0.33447	0.47671	0.25535		0.786	0.2259	0.56771	0.21744	0.3972	0.38381	0.24906	0.21783	0.38505	0.25178	0.23067
		0.787	0.24169	0.23108	0.22713	0.24175	0.22026	0.48142	0.3878	0.3337	0.47647	0.25543		0.787	0.2259	0.56771	0.21619	0.39864	0.38508	0.24906	0.21879	0.38558	0.25088	0.23052
		0.788	0.24068	0.2315	0.22695	0.24229	0.22007	0.4813	0.38745	0.33411	0.47511	0.25614		0.788	0.22551	0.56693	0.21619	0.39871	0.38554	0.24922	0.21906	0.38548	0.25129	0.23137
		0.789	0.24034	0.23178	0.22716	0.24229	0.22007	0.48128	0.3883	0.33359	0.47454	0.25622		0.789	0.22607	0.56771	0.21505	0.39871	0.38656	0.25036	0.21995	0.38669	0.25169	0.23038
		0.79	0.241	0.23193	0.22853	0.24229	0.22017	0.48139	0.38869	0.33419	0.47375	0.25624		0.79	0.22706	0.5663	0.21448	0.39793	0.38783	0.25028	0.21988	0.38737	0.25129	0.23025
		0.791	0.24067	0.23193	0.22875	0.24095	0.22017	0.48137	0.38869	0.33343	0.47454	0.25704		0.791	0.22668	0.5663	0.2139	0.39878	0.38911	0.25126	0.22084	0.38737	0.25169	0.23111
		0.792	0.24067	0.23209	0.23012	0.24095	0.22017	0.48237	0.38989	0.33326	0.47397	0.25635		0.792	0.22686	0.56553	0.21299	0.39885	0.39039	0.25126	0.2218	0.38868	0.25121	0.23098
		0.793	0.24034	0.23237	0.22956	0.24147	0.22008	0.48223	0.38954	0.33336	0.47318	0.25785		0.793	0.22823	0.5663	0.21277	0.39878	0.39015	0.25241	0.22269	0.38851	0.25211	0.23085
		0.794	0.24034	0.23253	0.23033	0.24151	0.22008	0.48221	0.38993	0.33321	0.47262	0.25788		0.794	0.22848	0.56482	0.21402	0.39748	0.39272	0.25142	0.22324	0.3892	0.25192	0.23062
		0.795	0.24001	0.23253	0.23033	0.24065	0.22008	0.48233	0.38993	0.33272	0.47262	0.25869		0.795	0.22948	0.56482	0.21277	0.39833	0.39353	0.25142	0.22426	0.38912	0.25145	0.23062
		0.796	0.23969	0.23269	0.23192	0.24117	0.22106	0.48332	0.39153	0.33197	0.47264	0.25801		0.796	0.23048	0.56341	0.21277	0.39833	0.39413	0.25241	0.22495	0.38982	0.25056	0.2315
		0.797	0.23973	0.23175	0.2327	0.24121	0.22222	0.48231	0.39068	0.33283	0.47342	0.25894		0.797	0.23068	0.56341	0.21277	0.39833	0.39542	0.25241	0.22591	0.39038	0.25098	0.23139
		0.798	0.23808	0.23203	0.23252	0.24173	0.22214	0.4822	0.39068	0.3327	0.47206	0.25967		0.798	0.23176	0.56197	0.21402	0.39696	0.398	0.25233	0.22522	0.39045	0.24949	0.2322
		0.799	0.23778	0.23203	0.23275	0.24173	0.22214	0.4822	0.39108	0.33222	0.4723	0.2605		0.799	0.23312	0.56275	0.2138	0.39696	0.39895	0.25249	0.22618	0.39094	0.25063	0.2312
		0.8	0.23884	0.2322	0.23352	0.24258	0.22244	0.4823	0.39183	0.33257	0.47175	0.25982		0.8	0.23413	0.56275	0.2138	0.39782	0.39909	0.25249	0.22714	0.39088	0.24974	0.2321
		0.801	0.23824	0.23172	0.23352	0.24263	0.2245	0.48229	0.39139	0.33257	0.47253	0.26067		0.801	0.23495	0.56131	0.21597	0.39645	0.40217	0.25242	0.22742	0.39097	0.24868	0.23194
		0.802	0.23729	0.23201	0.23352	0.24315	0.2245	0.48217	0.39223	0.33245	0.47118	0.2614		0.802	0.23577	0.56068	0.21597	0.39645	0.40347	0.25242	0.22742	0.3916	0.24868	0.23294
		0.803	0.23672	0.23201	0.23434	0.244	0.22548	0.48217	0.39264	0.33307	0.47039	0.26084		0.803	0.23659	0.56068	0.21688	0.39601	0.40493	0.25242	0.22865	0.39091	0.24805	0.23377
		0.804	0.23616	0.23107	0.23411	0.24405	0.22657	0.48118	0.39179	0.33307	0.47199	0.2617		0.804	0.23843	0.55927	0.21814	0.39515	0.40623	0.25242	0.22837	0.39309	0.24762	0.2338
		0.805	0.23588	0.23125	0.23511	0.24458	0.22755	0.48118	0.39256	0.33369	0.4712	0.26177		0.805	0.23823	0.55924	0.21905	0.39464	0.40802	0.25242	0.22961	0.39241	0.24789	0.23465
		0.806	0.23535	0.23031	0.23565	0.24463	0.22871	0.48118	0.39213	0.33369	0.4712	0.26124		0.806	0.24061	0.55877	0.2201	0.39293	0.40948	0.25252	0.22955	0.39376	0.24746	0.23362
		0.807	0.23346	0.23061	0.23511	0.24516	0.22962	0.48107	0.39213	0.33431	0.4712	0.26264		0.807	0.24123	0.55796	0.22228	0.39242	0.41017	0.25153	0.23085	0.39386	0.24773	0.2345
		0.808	0.23321	0.23079	0.23588	0.24516	0.23059	0.48206	0.39254	0.33358	0.47066	0.26272		0.808	0.24123	0.55793	0.2232	0.39139	0.41198	0.25153	0.23209	0.39386	0.24669	0.23444
		0.809	0.23271	0.22986	0.23648	0.24606	0.23169	0.48107	0.39247	0.33494	0.47066	0.26219		0.809	0.24236	0.5573	0.22446	0.39053	0.41378	0.25129	0.23216	0.39542	0.24669	0.23443
		0.81	0.23247	0.23005	0.23725	0.24606	0.23267	0.48205	0.39289	0.33421	0.47066	0.26282		0.81	0.24236	0.55652	0.22629	0.39002	0.41559	0.25129	0.2334	0.39537	0.24653	0.23435
		0.811	0.23176	0.22931	0.23665	0.24704	0.23395	0.48204	0.39283	0.33395	0.4709	0.26229		0.811	0.24402	0.55587	0.22847	0.38788	0.41741	0.25024	0.23376	0.39632	0.2455	0.23535
		0.812	0.23086	0.22961	0.23588	0.24757	0.23487	0.48282	0.39373	0.33458	0.47009	0.26294		0.812	0.24402	0.55524	0.22882	0.38737	0.41842	0.25122	0.23442	0.39632	0.2455	0.23535
		0.813	0.23021	0.22919	0.23565	0.24764	0.23585	0.48182	0.39368	0.33458	0.47087	0.26305		0.813	0.24486	0.55381	0.231	0.38601	0.42105	0.25116	0.23471	0.39789	0.24492	0.23533
		0.814	0.23	0.22826	0.23588	0.24764	0.23682	0.48282	0.3941	0.33521	0.47009	0.2638		0.814	0.24519	0.55457	0.23263	0.38542	0.42228	0.25035	0.23596	0.39802	0.2461	0.23431
		0.815	0.22868	0.22733	0.23565	0.24771	0.23798	0.48281	0.39364	0.33521	0.4703	0.2638		0.815	0.2455	0.55333	0.23463	0.38328	0.42492	0.2503	0.23625	0.3982	0.24553	0.23434
		0.816	0.22781	0.22704	0.23511	0.24916	0.23878	0.4826	0.3937	0.33559	0.46949	0.26443		0.816	0.2455	0.55255	0.2359	0.38328	0.42624	0.2503	0.2372	0.39899	0.24597	0.23534
		0.817	0.22796	0.22632	0.23429	0.25009	0.23988	0.4826	0.3941	0.3367	0.46974	0.2638		0.817	0.24634	0.5519	0.23717	0.38191	0.42859	0.25024	0.2375	0.39978	0.2454	0.23537
		0.818	0.22917	0.22632	0.23429	0.25062	0.24086	0.4826	0.39454	0.33645	0.46974	0.26443		0.818	0.24699	0.5519	0.239	0.38055	0.42963	0.24908	0.23882	0.39997	0.24527	0.23536
		0.819	0.22883	0.22539	0.23506	0.2507	0.24183	0.4816	0.39408	0.33694	0.46974	0.26443		0.819	0.24765	0.54986	0.24155	0.37918	0.43147	0.24903	0.23913	0.40096	0.24515	0.23542
		0.82	0.22851	0.2256	0.23506	0.2507	0.24197	0.4816	0.39369	0.33685	0.46974	0.26443		0.82	0.24816	0.54986	0.24246	0.37927	0.4328	0.24903	0.24008	0.40176	0.24515	0.23542
		0.821	0.22753	0.22501	0.23429	0.25132	0.24375	0.4815	0.39251	0.33821	0.47052	0.26583		0.821	0.25018	0.55003	0.24356	0.37782	0.43489	0.24916	0.24038	0.40272	0.24549	0.23449
		0.822	0.22878	0.22544	0.2337	0.25216	0.24389	0.4815	0.39376	0.33774	0.47077	0.26495		0.822	0.25001	0.54861	0.24522	0.37637	0.43674	0.24818	0.24164	0.40293	0.24538	0.2345
		0.823	0.2285	0.22544	0.23311	0.25279	0.24584	0.47941	0.39294	0.33847	0.47052	0.26583		0.823	0.25069	0.54797	0.24778	0.37501	0.43941	0.24814	0.24203	0.40314	0.24526	0.23458
		0.824	0.22909	0.22567	0.23311	0.25279	0.24584	0.47951	0.39375	0.33847	0.47052	0.26648		0.824	0.25137	0.54797	0.24869	0.37451	0.44099	0.24715	0.24329	0.40336	0.24516	0.2356
		0.825	0.22828	0.22623	0.23233	0.25332	0.24581	0.47942	0.39339	0.33911	0.4694	0.26636		0.825	0.25257	0.54673	0.25072	0.37221	0.44339	0.24631	0.24353	0.40436	0.24552	0.23467
		0.826	0.22877	0.22554	0.23116	0.25436	0.24791	0.47843	0.39303	0.33937	0.47019	0.26636		0.826	0.25341	0.54673	0.25148	0.37221	0.44472	0.2473	0.24455	0.40517	0.24552	0.23467
		0.827	0.22933	0.22669	0.23116	0.25436	0.24806	0.47844	0.39303	0.33864	0.47019	0.26626		0.827	0.25462	0.54549	0.25313	0.37084	0.44713	0.2461	0.24455	0.40598	0.2441	0.23477
		0.828	0.22921	0.22669	0.23061	0.25436	0.24806	0.47844	0.39303	0.33864	0.46938	0.26692		0.828	0.25433	0.54549	0.25496	0.37035	0.44821	0.24511	0.24487	0.40622	0.244	0.23477
		0.829	0.22906	0.22636	0.22902	0.25583	0.25	0.47737	0.39267	0.33956	0.46986	0.26615		0.829	0.25588	0.54408	0.25646	0.36899	0.45088	0.24407	0.2452	0.40731	0.24349	0.23487
		0.83	0.22896	0.22694	0.22925	0.25583	0.25	0.47639	0.39267	0.3402	0.47041	0.26682		0.83	0.25711	0.54364	0.25851	0.36676	0.4533	0.24423	0.24451	0.40834	0.24389	0.23399
		0.831	0.2296	0.22809	0.22789	0.25731	0.25016	0.47643	0.39315	0.33976	0.4701	0.26596		0.831	0.25796	0.54364	0.2598	0.36626	0.45439	0.24423	0.24512	0.40916	0.24389	0.23396
		0.832	0.22943	0.22719	0.22731	0.25658	0.25114	0.47543	0.39234	0.34123	0.47089	0.26532		0.832	0.25855	0.54164	0.26095	0.36491	0.45707	0.24325	0.24545	0.41024	0.24339	0.23408
		0.833	0.22868	0.22835	0.22731	0.25658	0.25099	0.47546	0.39272	0.34123	0.47065	0.26523		0.833	0.25928	0.54163	0.26316	0.36441	0.45871	0.24227	0.24578	0.41053	0.24331	0.23412
		0.834	0.22942	0.22894	0.22619	0.25807	0.25198	0.47541	0.392	0.34145	0.47034	0.26446		0.834	0.26052	0.54181	0.26509	0.36297	0.46035	0.24146	0.24605	0.41159	0.24374	0.23222
		0.835	0.22935	0.22977	0.22483	0.25754	0.25198	0.47634	0.39237	0.3408	0.47034	0.26437		0.835	0.26116	0.54041	0.26639	0.36248	0.462	0.24029	0.24646	0.41186	0.24367	0.23226
		0.836	0.2301	0.23003	0.2245	0.25838	0.252	0.4764	0.39284	0.34059	0.47058	0.26289		0.836	0.26201	0.53981	0.26755	0.36162	0.46415	0.24124	0.24552	0.41352	0.24326	0.23236
		0.837	0.22997	0.2303	0.22393	0.25862	0.25298	0.47541	0.39077	0.34133	0.47083	0.26225		0.837	0.2619	0.5392	0.26885	0.36072	0.46605	0.24026	0.2468	0.41468	0.2432	0.23136
		0.838	0.22925	0.23024	0.22393	0.25862	0.25284	0.47544	0.39115	0.34069	0.47083	0.26217		0.838	0.26317	0.5386	0.27082	0.35929	0.46747	0.23946	0.24614	0.41576	0.24405	0.23052
		0.839	0.22994	0.23142	0.22226	0.25946	0.25318	0.47651	0.39161	0.34048	0.47108	0.26068		0.839	0.26307	0.538	0.27201	0.35929	0.46938	0.23946	0.24673	0.4166	0.24405	0.23047
		0.84	0.22989	0.23137	0.22252	0.25893	0.25318	0.47655	0.3912	0.33984	0.47028	0.26005		0.84	0.26298	0.538	0.27292	0.3588	0.47106	0.23946	0.24742	0.41693	0.24399	0.22938
		0.841	0.22934	0.23316	0.22039	0.26114	0.25225	0.4765	0.39082	0.34028	0.46998	0.2592		0.841	0.26374	0.5374	0.27411	0.35745	0.47376	0.23848	0.24685	0.41807	0.24353	0.22853
		0.842	0.23006	0.23284	0.21931	0.26126	0.2523	0.47763	0.39002	0.34028	0.46973	0.25773		0.842	0.26289	0.536	0.27541	0.35745	0.47433	0.23848	0.24771	0.41895	0.24353	0.22848
		0.843	0.23082	0.23432	0.21902	0.2621	0.25249	0.47773	0.39002	0.33944	0.46943	0.25632		0.843	0.26409	0.53621	0.27651	0.35601	0.47658	0.2375	0.24707	0.41922	0.2444	0.22661
		0.844	0.23017	0.23432	0.21824	0.2621	0.25249	0.47872	0.38922	0.33924	0.46919	0.25499		0.844	0.26401	0.53562	0.27863	0.35553	0.4785	0.23751	0.24744	0.41957	0.24527	0.22665
		0.845	0.2309	0.23462	0.21796	0.2621	0.25267	0.47878	0.38913	0.3385	0.46919	0.25358		0.845	0.26401	0.53422	0.27902	0.35466	0.48065	0.23752	0.24744	0.42127	0.24492	0.22573
		0.846	0.23167	0.2355	0.21662	0.26243	0.25177	0.47898	0.3896	0.3383	0.46943	0.25212		0.846	0.26343	0.53363	0.28024	0.35418	0.48156	0.23634	0.24817	0.42159	0.24487	0.22573
		0.847	0.23167	0.23581	0.21634	0.26256	0.25177	0.47904	0.38834	0.33766	0.46919	0.25149		0.847	0.26428	0.53303	0.28063	0.35331	0.48371	0.23636	0.24817	0.42329	0.24448	0.22473
		0.848	0.23321	0.23611	0.21608	0.26256	0.25196	0.4791	0.38881	0.33746	0.46889	0.24924		0.848	0.26336	0.53164	0.28146	0.35283	0.48564	0.23636	0.24854	0.42276	0.24444	0.22473
		0.849	0.23325	0.23822	0.21583	0.26243	0.2501	0.48025	0.38834	0.33598	0.46809	0.24856		0.849	0.2638	0.53245	0.28177	0.35275	0.48635	0.23636	0.24979	0.42362	0.24575	0.22275
		0.85	0.23402	0.23822	0.21504	0.2634	0.25031	0.48038	0.38881	0.33514	0.46754	0.2471		0.85	0.26409	0.53127	0.283	0.3514	0.48907	0.2354	0.24924	0.4248	0.24532	0.22287
		0.851	0.23416	0.23944	0.21504	0.26289	0.24934	0.48054	0.38754	0.33514	0.46729	0.24647		0.851	0.26415	0.53127	0.283	0.3518	0.49022	0.2364	0.25016	0.42566	0.24536	0.22188
		0.852	0.23494	0.23945	0.21427	0.26387	0.24943	0.48068	0.38754	0.33421	0.46754	0.24502		0.852	0.26358	0.52929	0.28424	0.35045	0.49274	0.23526	0.24962	0.426	0.24493	0.222
		0.853	0.23557	0.24038	0.21453	0.26251	0.24858	0.47987	0.38675	0.33293	0.46728	0.2444		0.853	0.26358	0.52929	0.28416	0.35045	0.49411	0.23526	0.24962	0.42686	0.24493	0.22084
		0.854	0.23635	0.24008	0.21484	0.26264	0.24858	0.48005	0.38628	0.33219	0.46703	0.24294		0.854	0.26352	0.52871	0.28507	0.34997	0.49584	0.23507	0.25132	0.42634	0.2449	0.22084
		0.855	0.23717	0.24254	0.21332	0.26349	0.24707	0.4812	0.38628	0.33125	0.46624	0.2415		0.855	0.26388	0.52732	0.28581	0.3491	0.498	0.2351	0.25035	0.4272	0.24452	0.22093
		0.856	0.23717	0.24225	0.21364	0.26264	0.24611	0.48031	0.38628	0.33043	0.46569	0.24146		0.856	0.26302	0.52731	0.28574	0.34957	0.49837	0.23492	0.25035	0.42806	0.24452	0.21978
		0.857	0.23795	0.24315	0.21364	0.26278	0.24599	0.48039	0.38502	0.32968	0.46464	0.24002		0.857	0.26246	0.52673	0.28665	0.3491	0.50091	0.23492	0.25074	0.42755	0.24452	0.21981
		0.858	0.23873	0.24382	0.21294	0.26278	0.24525	0.48067	0.38548	0.3295	0.46409	0.23861		0.858	0.26333	0.52534	0.28609	0.34822	0.50286	0.23478	0.25069	0.42838	0.24414	0.21978
		0.859	0.23878	0.24561	0.21327	0.26278	0.24451	0.48166	0.38502	0.32876	0.4625	0.23777		0.859	0.26246	0.52476	0.28644	0.34734	0.50344	0.23478	0.25069	0.42974	0.24414	0.21876
		0.86	0.2394	0.24506	0.21389	0.26157	0.24355	0.48197	0.38422	0.32654	0.46225	0.23653		0.86	0.26191	0.52477	0.28729	0.34687	0.5052	0.23367	0.25109	0.42924	0.24318	0.21876
		0.861	0.24019	0.24574	0.21259	0.26191	0.24378	0.48206	0.38422	0.32636	0.4617	0.23496		0.861	0.26196	0.52337	0.28729	0.34687	0.50696	0.23448	0.252	0.42924	0.24321	0.21863
		0.862	0.24019	0.24574	0.21293	0.26206	0.24282	0.48305	0.38343	0.32636	0.4601	0.23432		0.862	0.26234	0.52279	0.28675	0.34599	0.50912	0.23453	0.25109	0.43093	0.24284	0.21873
		0.863	0.24024	0.24664	0.21277	0.26106	0.24077	0.48424	0.38343	0.3248	0.45851	0.2329		0.863	0.26147	0.52221	0.2867	0.34599	0.5101	0.23436	0.25104	0.43093	0.24284	0.21772
		0.864	0.24024	0.24698	0.21277	0.26121	0.24077	0.48523	0.38225	0.32405	0.45691	0.23211		0.864	0.26044	0.52059	0.28802	0.34567	0.51227	0.2342	0.2524	0.43046	0.24188	0.21861
		0.865	0.24102	0.24795	0.21293	0.26106	0.24017	0.48565	0.38232	0.32324	0.45692	0.22929		0.865	0.25957	0.52059	0.28707	0.34567	0.51404	0.23405	0.252	0.43096	0.24095	0.21859
		0.866	0.24108	0.24795	0.21293	0.2602	0.24017	0.48664	0.38066	0.32259	0.45532	0.22929		0.866	0.25995	0.51943	0.28745	0.34392	0.51523	0.23493	0.252	0.43183	0.24058	0.2177
		0.867	0.24114	0.24894	0.2136	0.2602	0.23825	0.48784	0.38066	0.32185	0.45373	0.22787		0.867	0.25908	0.51862	0.28651	0.34392	0.5166	0.23493	0.252	0.43265	0.24095	0.21757
		0.868	0.24114	0.24894	0.21396	0.2602	0.23729	0.48883	0.38035	0.32093	0.45238	0.22647		0.868	0.25826	0.51804	0.28647	0.34392	0.51839	0.23577	0.25287	0.43316	0.24095	0.21756
		0.869	0.24035	0.24868	0.21396	0.25851	0.23645	0.49016	0.37956	0.31964	0.45111	0.22506		0.869	0.25641	0.51641	0.28693	0.34457	0.51995	0.23549	0.25292	0.43319	0.24003	0.21744
		0.87	0.24042	0.24993	0.21384	0.25835	0.23453	0.49115	0.37956	0.31889	0.44897	0.22365		0.87	0.25636	0.51527	0.28733	0.34234	0.52252	0.23541	0.25276	0.43356	0.24	0.21756
		0.871	0.24042	0.24968	0.21421	0.25835	0.23357	0.49236	0.37838	0.31815	0.44793	0.22287		0.871	0.255	0.51527	0.28639	0.34234	0.52312	0.23528	0.25367	0.43402	0.24	0.21756
		0.872	0.24182	0.24978	0.21454	0.25752	0.23275	0.49269	0.37847	0.31669	0.44739	0.22006		0.872	0.25413	0.51387	0.2868	0.34282	0.52431	0.23627	0.25363	0.43402	0.23908	0.21645
		0.873	0.24127	0.25014	0.21374	0.25752	0.23288	0.4938	0.37778	0.31652	0.44556	0.21927		0.873	0.25229	0.51306	0.2859	0.34204	0.52648	0.23603	0.25367	0.43402	0.23854	0.21744
		0.874	0.24134	0.25104	0.21448	0.25688	0.23097	0.4949	0.37778	0.31503	0.44374	0.21849		0.874	0.25142	0.51248	0.28587	0.34204	0.52786	0.2369	0.25459	0.43402	0.23851	0.21745
		0.875	0.2408	0.25104	0.21448	0.25602	0.22976	0.49601	0.37582	0.31439	0.44238	0.21709		0.875	0.25094	0.51109	0.28495	0.34243	0.52905	0.23784	0.25454	0.43402	0.23851	0.21734
		0.876	0.24142	0.25068	0.21486	0.25434	0.22869	0.49627	0.37543	0.31374	0.44167	0.21725		0.876	0.24958	0.51028	0.28405	0.34165	0.53044	0.23773	0.2555	0.43452	0.23759	0.21834
		0.877	0.24088	0.25068	0.21486	0.25434	0.22773	0.49627	0.37465	0.313	0.4401	0.21647		0.877	0.24823	0.50971	0.28316	0.34214	0.53182	0.23862	0.2555	0.43449	0.23706	0.21834
		0.878	0.24175	0.25158	0.21563	0.25333	0.22653	0.49838	0.37475	0.3115	0.43829	0.2157		0.878	0.24823	0.50831	0.28268	0.34127	0.53398	0.23958	0.25454	0.43535	0.23667	0.21836
		0.879	0.24184	0.25158	0.21643	0.25236	0.22587	0.49851	0.37436	0.31022	0.43808	0.21493		0.879	0.2464	0.50692	0.28268	0.34099	0.53536	0.2394	0.2555	0.43449	0.23573	0.21935
		0.88	0.24184	0.25068	0.21682	0.25236	0.22491	0.49865	0.37358	0.30947	0.43764	0.21493		0.88	0.2464	0.50635	0.28222	0.34099	0.53674	0.24039	0.2555	0.43449	0.23612	0.21937
		0.881	0.24211	0.25093	0.21682	0.2515	0.22467	0.49879	0.37291	0.30872	0.43608	0.21417		0.881	0.24458	0.50553	0.28134	0.34158	0.53753	0.24016	0.25555	0.435	0.2352	0.22037
		0.882	0.24211	0.25093	0.21721	0.25118	0.22371	0.49879	0.37263	0.30798	0.43506	0.2148		0.882	0.2437	0.50414	0.28044	0.34071	0.53891	0.24108	0.2555	0.43496	0.23427	0.22026
		0.883	0.24221	0.25123	0.2184	0.24881	0.22171	0.49995	0.37253	0.30594	0.43385	0.21423		0.883	0.24235	0.50414	0.27955	0.34121	0.54011	0.24101	0.2555	0.43494	0.23427	0.22128
		0.884	0.24171	0.25113	0.21801	0.24881	0.22188	0.49995	0.37226	0.3052	0.43284	0.21489		0.884	0.24189	0.50274	0.27955	0.34045	0.5409	0.24194	0.25555	0.43494	0.23375	0.22227
		0.885	0.2411	0.25113	0.21801	0.24811	0.22188	0.49999	0.37148	0.30446	0.43242	0.21489		0.885	0.24054	0.50217	0.2791	0.34095	0.54228	0.24187	0.2551	0.43405	0.23284	0.22227
		0.886	0.24121	0.25023	0.21842	0.24811	0.22092	0.49999	0.37122	0.30446	0.43087	0.21556		0.886	0.24003	0.50053	0.27822	0.34105	0.54384	0.24275	0.25515	0.43405	0.23192	0.22426
		0.887	0.24042	0.24963	0.22008	0.24542	0.22085	0.50019	0.37085	0.30324	0.43023	0.21638		0.887	0.23863	0.5	0.2791	0.33969	0.54488	0.24176	0.2555	0.43352	0.23191	0.22424
		0.888	0.24061	0.24963	0.21929	0.24542	0.22085	0.50019	0.37008	0.30242	0.42923	0.21638		0.888	0.23775	0.5	0.27821	0.33969	0.54626	0.2417	0.2555	0.4335	0.23191	0.22523
		0.889	0.24001	0.24907	0.2197	0.24456	0.22102	0.50034	0.36983	0.30168	0.42906	0.21565		0.889	0.23818	0.49803	0.27779	0.33894	0.54782	0.24267	0.25463	0.43438	0.23059	0.22633
		0.89	0.23922	0.24873	0.21939	0.24252	0.22078	0.50024	0.36907	0.30186	0.42783	0.21706		0.89	0.23768	0.49721	0.27779	0.33808	0.54982	0.24267	0.25463	0.4335	0.23099	0.22636
		0.891	0.24012	0.24848	0.22058	0.24205	0.22096	0.49957	0.36871	0.30047	0.42744	0.21643		0.891	0.23634	0.49582	0.2769	0.33818	0.55061	0.2426	0.25468	0.43299	0.23008	0.22824
		0.892	0.24012	0.24757	0.22069	0.24118	0.22096	0.49957	0.36846	0.29973	0.42729	0.21706		0.892	0.23589	0.49582	0.2769	0.33869	0.5512	0.24359	0.25377	0.43297	0.23008	0.22824
		0.893	0.23953	0.24723	0.22117	0.23985	0.22091	0.49963	0.3677	0.29991	0.42532	0.21789		0.893	0.235	0.49525	0.27602	0.33794	0.55181	0.24356	0.25377	0.43297	0.23008	0.22824
		0.894	0.23953	0.24723	0.22082	0.23881	0.22091	0.49963	0.36695	0.29852	0.42516	0.21711		0.894	0.23318	0.49443	0.2756	0.33806	0.55261	0.24351	0.25382	0.43297	0.22959	0.22924
		0.895	0.24092	0.24698	0.22159	0.23834	0.22015	0.49978	0.36828	0.29788	0.4248	0.21648		0.895	0.23318	0.49304	0.2756	0.33806	0.55381	0.24451	0.25382	0.43295	0.2305	0.23026
		0.896	0.23942	0.24507	0.2213	0.23678	0.22107	0.49887	0.36678	0.29806	0.4252	0.21783		0.896	0.23314	0.49249	0.27607	0.33681	0.55581	0.24356	0.25326	0.43282	0.23011	0.23033
		0.897	0.24022	0.24507	0.2213	0.23631	0.22107	0.49903	0.36655	0.29742	0.42484	0.21783		0.897	0.23136	0.49108	0.27608	0.33693	0.55737	0.24353	0.2524	0.43282	0.2292	0.23133
		0.898	0.24102	0.24507	0.22096	0.23544	0.22222	0.49903	0.36696	0.29668	0.42387	0.21706		0.898	0.23043	0.49108	0.2752	0.33608	0.55799	0.24353	0.2524	0.4328	0.23054	0.23133
		0.899	0.24081	0.24449	0.2222	0.23363	0.22219	0.4982	0.36663	0.29622	0.42415	0.21783		0.899	0.23043	0.49051	0.27519	0.33608	0.55861	0.24453	0.2524	0.43229	0.23057	0.23133
		0.9	0.2407	0.24292	0.2222	0.23399	0.22335	0.49722	0.36641	0.29622	0.42395	0.21778		0.9	0.22866	0.48969	0.27432	0.3362	0.55955	0.24459	0.25246	0.4323	0.23057	0.23232
		0.901	0.24161	0.24292	0.22192	0.23266	0.22335	0.49739	0.36661	0.29622	0.42361	0.21841		0.901	0.22866	0.48855	0.27344	0.33535	0.56094	0.24467	0.25064	0.43266	0.23018	0.23254
		0.902	0.24081	0.24258	0.22284	0.2318	0.22334	0.49747	0.36609	0.29578	0.42309	0.21841		0.902	0.22773	0.48855	0.27343	0.33513	0.56138	0.24467	0.25105	0.43216	0.23113	0.23254
		0.903	0.2421	0.24142	0.22317	0.23019	0.22546	0.49684	0.36556	0.29514	0.42372	0.21837		0.903	0.22728	0.48801	0.27343	0.33463	0.56262	0.24367	0.25146	0.4308	0.23121	0.23251
		0.904	0.2421	0.24167	0.22333	0.23019	0.22568	0.49702	0.36651	0.29514	0.42341	0.21837		0.904	0.22685	0.48662	0.27305	0.3339	0.56495	0.24384	0.24971	0.43118	0.23045	0.23362
		0.905	0.2412	0.23952	0.22383	0.22952	0.22642	0.49613	0.36578	0.29534	0.42365	0.21974		0.905	0.22683	0.48604	0.27168	0.33305	0.56557	0.24385	0.25014	0.43118	0.2305	0.23362
		0.906	0.24259	0.23952	0.22432	0.22799	0.22664	0.49613	0.36558	0.29534	0.42271	0.22037		0.906	0.2255	0.48604	0.27168	0.33357	0.56557	0.24385	0.25014	0.43068	0.23141	0.23362
		0.907	0.24319	0.23952	0.22475	0.22753	0.22781	0.4965	0.36644	0.2947	0.42306	0.21897		0.907	0.2264	0.48548	0.27129	0.33272	0.56771	0.24396	0.24923	0.43106	0.23107	0.23376
[truncated: 201,036+ more rows]

[truncated: 8 more sheets: Supplementary Figure 3c, Supplementary Figure 3d, Supplementary Figure 4b, Supplementary Figure 4c, Supplementary Figure 5a, Supplementary Figure 5b, Supplementary Figure 6, Supplementary Figure 7]
